# Supplementary material for: Genome-wide investigation of the GRAS transcription factor family in foxtail millet (Setaria italica L.)
Source: BMC Plant Biol. 2021 Nov 3;21:508. doi: 10.1186/s12870-021-03277-y (PMC8565077; doi:10.1186/s12870-021-03277-y)
Supplement: Supplementary file 1 — Additional file 1 : Table S1. List of the 57 S. italica GRAS genes identified in this study. [file 12870_2021_3277_MOESM1_ESM.xlsx]

## Sheet: GRAS gene information
Additional file 1 List of the 57 SiGRAS genes identified in this study.
Gene	Gene ID	Protein length	Mw(KDa)	pI	Location	Domain	Subfamily	Predicted Subcellular location（W）	Exons
SiGRAS01	SETIT_019936mg	385	40.4205	5.51	Chr I	GRAS	LAS	Cytoplasmic	2
SiGRAS02	SETIT_0165081mg	627	65.7409	5.78	Chr I	GRAS	HAM	Cytoplasmic	1
SiGRAS03	SETIT_016627mg	637	66.1238	9.53	Chr I	GRAS	PAT1	Nuclear	1
SiGRAS04	SETIT_029156mg	661	74.0001	9.02	Chr II	GRAS	PAT1	Chloroplast	3
SiGRAS05	SETIT_032551mg	565	60.7453	8.89	Chr II	GRAS	SCR	Chloroplast	2
SiGRAS06	SETIT_029418mg	548	60.3634	5.94	Chr II	GRAS	PAT1	Chloroplast	1
SiGRAS07	SETIT_029296mg	595	64.1116	5.45	Chr II	GRAS	SHR	Nuclear	1
SiGRAS08	SETIT_029796mg	458	49.4564	5.32	Chr II	GRAS	SHR	Chloroplast	1
SiGRAS09	SETIT_033320mg	547	57.3889	6.62	Chr II	GRAS	SHR	Nuclear	1
SiGRAS10	SETIT_024218mg	735	83.727	8.07	Chr III	GRAS	LISCL	Nuclear	1
SiGRAS11	SETIT_024539mg	607	68.665	6.62	Chr III	GRAS	LISCL	Chloroplast	2
SiGRAS12	SETIT_024734mg	556	62.9808	8.55	Chr III	GRAS	LISCL	Nuclear	3
SiGRAS13	SETIT_024429mg	495	52.7288	5.6	Chr III	GRAS	DELLA	Cytoplasmic	1
SiGRAS14	SETIT_022117mg	429	45.5155	6.03	Chr III	GRAS	SHR	Cytoplasmic	1
SiGRAS15	SETIT_021890mg	487	51.0366	5.7	Chr III	GRAS	SCR	Chloroplast	1
SiGRAS16	SETIT_021635mg	562	62.7403	4.85	Chr III	GRAS	PAT1	Nuclear	3
SiGRAS17	SETIT_024587mg	490	53.1226	6.28	Chr III	GRAS	SCL3	Cytoplasmic	1
SiGRAS18	SETIT_025289mg	418	44.7716	5.91	Chr III	GRAS	SCL3	Chloroplast	5
SiGRAS19	SETIT_0245202mg	248	28.4775	6.5	Chr III	GRAS	LISCL	Cytoplasmic	2
SiGRAS20	SETIT_0245201mg	256	27.6964	7.08	Chr III	GRAS	LISCL	Chloroplast	1
SiGRAS21	SETIT_024639mg	618	69.9072	6.49	Chr III	GRAS	LISCL	Cytoplasmic	1
SiGRAS22	SETIT_006258mg	515	54.4191	6.19	Chr IV	GRAS	HAM	Nuclear	1
SiGRAS23	SETIT_008220mg	612	64.8365	5.98	Chr IV	GRAS	DLT	Chloroplast	1
SiGRAS24	SETIT_008068mg	428	45.139	7.37	Chr IV	GRAS	LAS	Nuclear	1
SiGRAS25	SETIT_001293mg	474	50.2086	5.28	Chr V	GRAS	DELLA	Cytoplasmic	1
SiGRAS26	SETIT_000234mg	912	100.085	6.34	Chr V	GRAS	LISCL	Nuclear	2
SiGRAS27	SETIT_000832mg	572	63.5474	4.87	Chr V	GRAS	PAT1	Chloroplast	3
SiGRAS28	SETIT_000959mg	539	57.4691	6.1	Chr V	GRAS	OS4	Nuclear	1
SiGRAS29	SETIT_001436mg	363	39.8106	6.77	Chr V	GRAS	SCL3	Mitochondrial	1
SiGRAS30	SETIT_009972mg	485	51.4265	8.33	Chr VII	GRAS	OS19	Chloroplast	1
SiGRAS31	SETIT_009582mg	644	70.6069	5.18	Chr VII	GRAS	LISCL	Chloroplast	1
SiGRAS32	SETIT_012318mg	567	64.0245	7.21	Chr VII	GRAS	LISCL	Nuclear	1
SiGRAS33	SETIT_009601mg	633	66.3589	6.93	Chr VII	GRAS	PAT1	Nuclear	1
SiGRAS34	SETIT_012328mg	593	66.8957	6.64	Chr VII	GRAS	LISCL	Cytoplasmic	1
SiGRAS35	SETIT_012046mg	616	69.1041	5.94	Chr VII	GRAS	LISCL	Cytoplasmic	2
SiGRAS36	SETIT_012487mg	471	50.7382	4.89	Chr VII	GRAS	HAM	Nuclear	2
SiGRAS37	SETIT_009933mg	497	54.4879	6.9	Chr VII	GRAS	SCL3	Cytoplasmic	2
SiGRAS38	SETIT_012421mg	423	47.5299	7.29	Chr VII	GRAS	SCL3	Nuclear	3
SiGRAS39	SETIT_012188mg	488	52.7468	5.83	Chr VII	GRAS	SCL3	Cytoplasmic	2
SiGRAS40	SETIT_028262mg	472	51.4156	6.45	Chr VIII	GRAS	SCL3	Cytoplasmic	2
SiGRAS41	SETIT_027981mg	518	56.8467	5.14	Chr VIII	GRAS	HAM	Nuclear	2
SiGRAS42	SETIT_027708mg	754	80.2703	6.1	Chr VIII	GRAS	OS43	Nuclear	3
SiGRAS43	SETIT_025985mg	819	89.5353	5.1	Chr VIII	GRAS	LISCL	Nuclear	1
SiGRAS44	SETIT_026116mg	623	68.7014	6.01	Chr VIII	GRAS	LISCL	Nuclear	2
SiGRAS45	SETIT_026111mg	628	70.8592	6.22	Chr VIII	GRAS	LISCL	Cytoplasmic	1
SiGRAS46	SETIT_034627mg	645	73.0695	6.2	Chr IX	GRAS	LISCL	Nuclear	1
SiGRAS47	SETIT_034954mg	563	60.743	5.45	Chr IX	GRAS	SCL4/7	Chloroplast	1
SiGRAS48	SETIT_039400mg	622	65.3602	5.02	Chr IX	GRAS	DELLA	Nuclear	1
SiGRAS49	SETIT_039877mg	716	80.9374	6.37	Chr IX	GRAS	LISCL	Endoplasmic reticulum (E.R.)	1
SiGRAS50	SETIT_040221mg	678	76.9442	7.23	Chr IX	GRAS	LISCL	Nuclear	1
SiGRAS51	SETIT_035052mg	543	60.0647	5.58	Chr IX	GRAS	PAT1	Nuclear	2
SiGRAS52	SETIT_034653mg	513	54.2222	5.35	Chr IX	GRAS	SHR	Nuclear	1
SiGRAS53	SETIT_040237mg	529	54.9799	8.13	Chr IX	GRAS	SHR	Nuclear	1
SiGRAS54	SETIT_034417mg	735	82.6193	6.73	Chr IX	GRAS	LISCL	Nuclear	1
SiGRAS55	SETIT_040022mg	567	59.9182	5.07	Chr IX	GRAS	HAM	Cytoplasmic	1
SiGRAS56	SETIT_035089mg	537	59.6251	6.05	Chr IX	GRAS	PAT1	Nuclear	1
SiGRAS57	SETIT_035728mg	443	46.4503	5.73	Chr IX	GRAS	HAM	Cytoplasmic	1

## Sheet: GRAS gene sequences
Additional file 1 List of the 57 SiGRAS genes identified in this study.
Gene	Gene ID	Sequence Type	Sequences
SiGRAS01	SETIT_019936mg	CDS	ATGCTCGGCGCACCCCGCCACGACGGCGACGCCGCGGCGCGCGCGCGTCATCAGGAGCAGGACGCCGCCGCCGCGCCCTCCTCGCCGAGAGGGCTCGTGCTCGCGTGCGCCGGCCTACTCCACCGCGGCGACGTCGACGGCGCCCGGCGCGCGGCGGGCGAGGTCCTGTCCGCCGCCGACCCGCGCGGCGACGCGGCCGACCGCCTCGCGCACCACTTCGCCCGCGCGCTCGCCCGCCGCGTGGACGGCGGCGACGACAAGGCCGGCGGGGAGGAGGAGGACGCCACCTCTGCGCCCGCGGGGGCGGCTCCCACGGTCCCCGGGGCGCCGTCGGCGACGGCGTACCTGGCGTACAACCAGATCGCGCCGTTCCTGCGGTTCGCGCACCTGACGGCGAAC…
SiGRAS01	SETIT_019936mg	Protein	MLGAPRHDGDAAARARHQEQDAAAAPSSPRGLVLACAGLLHRGDVDGARRAAGEVLSAADPRGDAADRLAHHFARALARRVDGGDDKAGGEEEDATSAPAGAAPTVPGAPSATAYLAYNQIAPFLRFAHLTANQVILDAAAATGARRLHIVDLDAAHGVQWPPLLQAFADRVDPDLGPLSSLNLPFHFHPLPLPCTTQLAGDPAAVLELHPDETLAVNCVLFLHKLGGEGEIAAFLSWVKSMNPAVVTLAEREASVGRDCPEDLHRRVAAAMDYYSAVFDALEATVPPGSADRLSVEREVLGQEIDEVVAPGRAGGRTRGFESWAAAARAAGLSPRPLSAFAVSQARLLLRLHYPSEGYVAEEARGACFLGWQTRPLMSVSSWQ*
SiGRAS02	SETIT_0165081mg	CDS	CCCACCAAATGGGGATCCCATGGTGAGCACGGCGGCGGCGGGAAGGAGGACTGGGCCGGCGGCTGCGAGCTGCCGCCGATCCCCGCTGGCCTCGACATGGGGCTCGTCGGCGGCGACAACTGGGACGCCGTGCTCGGCAACGCCGCCGCCGCGGGGCAGGACCAGACCTTCCTGAACTGGATCATTGGGGCCGCCGGCGACCTGGATCAGCCGGGGCCGCCGCTTCCCGTGCACCAGCAGCCGCTCCTTGACAATGCGGGGTTCGGGTTCCCGGCCGCGGACCCCCCGGGCTTCTCGCTCGATCCCCACCTCGGCGGCGTCGCCTCCGACATGTCGTCCCCGGGTGCGGTGTCGCACACTACCAACAGCGGCGGGGGCAGCAAGGCGTCCTCAGCCTTC…
SiGRAS02	SETIT_0165081mg	Protein	PTKWGSHGEHGGGGKEDWAGGCELPPIPAGLDMGLVGGDNWDAVLGNAAAAGQDQTFLNWIIGAAGDLDQPGPPLPVHQQPLLDNAGFGFPAADPPGFSLDPHLGGVASDMSSPGAVSHTTNSGGGSKASSAFGLFSTESASLQPPPPPVLFHEGIDTKPPLLGAQPPGPLLHQFQHQPPPTTTFFMPLPSFPNHNQQSPLLQPPPKRHQSMGDDLYLARNRAAAAAQGLPFPPLHGPAPFQLQPSPPPPHGAMKTTAAEAAQQQLLDELAAAAKAAEAGNSVGAREILARLNHQLPPLGKPFLRSASYLKEALLLALAEGHHGACRLTSPLDVALKLAAYKSFSDLSPVLQFTNFTATQALLDEIAGSTAACIHVIDFDLGVGGQWASFLQELAHRRG…
SiGRAS03	SETIT_016627mg	CDS	ATGGAGCCCGCGGGCGCGCCGTGGTGCGACCCTCGCCGGGGGTACGGCTACGGTTACGGCGGCGGATCGGTCGCGCGGGCGCCGGGGGTGAGGCGGCAACCGCAGCAGCCGCCGCGGCAGGACGCTGCGGCCGTGGCGACCGGCGGGGTGCTGAAGAGGAGCCTGGGCGAGGTGGAGCGGTGGCAGCAGGCACTGTACCTGCGCGCGGTGAGGCAGCGCGTCACGGCACAGGCTCAGGCCGCGCACCCGCCGATCGACATCGGGGCCGTGCTGGCGAGGGCCGCCTCGCGGAGCTCGGGTTTCTCCGGGCCGCCTTCGGCTGGCTTCGCCGGGCTCTCGCCGCAGCCGTCGTCGACGCTCTCGTCGCTCACCACCGGGTCCCACATGGCGACACCGCAG…
SiGRAS03	SETIT_016627mg	Protein	MEPAGAPWCDPRRGYGYGYGGGSVARAPGVRRQPQQPPRQDAAAVATGGVLKRSLGEVERWQQALYLRAVRQRVTAQAQAAHPPIDIGAVLARAASRSSGFSGPPSAGFAGLSPQPSSTLSSLTTGSHMATPQPQPPMQQLLRRQMAAAPPAPPQAAQAVVARGPAARPATAREMVLLHELEKKLLGDDDDGDAEAAGSACGSTVTSSAWGDTMQELNSITAASLPSLPMASATNNYNNTVPITRSPTNSASSSTASSTASSSPPTSAASSRQLLSETAAAVADGNRTAAAAHLAALKTTVNPRGDAEQRLVAMMAAALSSRIGPPSSQQLAELCGPEQRAACQLLHDVSPCFGLALHGANLAILDAVAGQRAIHLIDFDVSVAQHIALIQALASRRVA…
SiGRAS04	SETIT_029156mg	CDS	ATGCCGAACGGACGACCCACAGCAGGTTCAAAGCCCATCCACGTCAGGTCAAACGCGCGACCGCGTGCCCGCTCGCCGCGCGTCACGCGTGTCGTCGGCCCAGCGCCGCGCACCAGGCACGTGACCGCCCCGCGTCCGTCCCCTGGTTGCATCTCGGCCGTCCGTTACGGATCGAACGGGTGGTCGGTGCACACAAAAAGAGGGGGCGCAAGCAAGAGAAGGATTAGGACACGAGAACTCGCGGAAGAGAGAGAAGAAAAGCTAGGGAGGGAGGGAGAGAGAGGTGGTGCCCGTGCCGAGGTGGTGGAGTTGGGTCGGCCTGTGCGGATCGGAGGAGAGAACAACTTAGCAAACAATCCCTGGCCAGGTACTCCACTGAAGTCGGAATTCAGCAACTCC…
SiGRAS04	SETIT_029156mg	Protein	MPNGRPTAGSKPIHVRSNARPRARSPRVTRVVGPAPRTRHVTAPRPSPGCISAVRYGSNGWSVHTKRGGASKRRIRTRELAEEREEKLGREGERGGARAEVVELGRPVRIGGENNLANNPWPGTPLKSEFSNSPYTPLSAQLECDNLSAISNTPDNQSSTETISAQPISPLEVDSSNRQAGILWENTQVRPDHLYTTSRHNMQHALRKIETVLMAPDADDAATSTKHEFEEHKPAPLMRQRSRTWSHELRQPSPGVVRTQFASGYPTASYEFRPEKRQRELREDPQSMVKQLLTKCAEALSEERIEEFLKLVQQARGVVSITGEPIQRLGAYLLEGLVARHGNSGTNIYRALKCREPESNELLSYMKILYNICPYFKFGYMAANGAIAEALRNEDKIHI…
SiGRAS05	SETIT_032551mg	CDS	ATGCCTTTCCCGTCCCCGCCCTGCCGATGGAGATGGAGACGACCGGTCGCCTTGTCGCGGCCCGCGTCCTTTGATTCCCTCTGCCTGGCCGCGCCAGCAACTGCCTGCAACCAGACAAACAGACGGCCGCCCTGGCGTCCCCCCTGCTCGGTCGCTCGCACGCGCCGGACCCCGCGCGCGAAGCCAACGGCGAGCGAGACCCGTTCGCGCTCCCCAGCCCAGTCATCATCGCTCGCGCCAGCGTTATCAGTAGCCAGCACAGCACGAGCGACTCGGCGGCCTTGCCCTGTTGCCCGAGACGAATTATTGGCCGGCGCCGCGATGCTCCAGGGCGTGCTGTCCCGCGCGCCCGCCACCGACGCGGCGGCAGCGGCAGCGATGAAGGCCAAGCGGGCTCCG…
SiGRAS05	SETIT_032551mg	Protein	MPFPSPPCRWRWRRPVALSRPASFDSLCLAAPATACNQTNRRPPWRPPCSVARTRRTPRAKPTASETRSRSPAQSSSLAPALSVASTARATRRPCPVARDELLAGAAMLQGVLSRAPATDAAAAAAMKAKRAPVSPDEKGDGDGCPARGKRQQLLGLGPAAAAEEGPETRGLRLLSLLLRCAEAVAMDQLTEARELLPEIGELASPFGSSPERVAAYFGDALCARVLSSYLGAYSPLALRPLAAAQSRRVAGAFQSYNALSPLVKFSHFTANQAILQALDGEDRLHVIDLDIMQGLQWPGLFHILASRPRKPRSIRITGLGASLDVLEATGRRLADFATSLGLPFEFHPIEGKIGHVADAAALLGPRHHHQQQDEATVVHWMHHCLYDVTGSDVGTVRL…
SiGRAS06	SETIT_029418mg	CDS	ATGGCTGATACTCCAACTTCCCGCATGGTGCACCCCTTTGGTAATGTCCCAAGGCAGACTCCAAAGCAATTTCTGTATTCTGGCAACACTCAGCACCTCTGTCATCCATATCAGTCAGCTTCGGACACCCACGTCGTACCGGAGCATCATTACACCATGAAGTCTCATTCACCGGATGCTGTCTCTGAAGAGCATGAGACTCGCAAGCAGTACACACTGGACTCCTCTGCAGCTTCTGGTTGTTCGAGGCACGATTCTCCCTCGAGTCAGAGTATCCATACTGGGAGTGGCAGCCCTCTATCACACGAAGATAGCCACTCTGGCTCCACCAATGGCAATGGGTCACCTGTGAGTGCTTCCTGCGTCACTGAGGACCCTACTGATCTGAAGCAGAAGCTG…
SiGRAS06	SETIT_029418mg	Protein	MADTPTSRMVHPFGNVPRQTPKQFLYSGNTQHLCHPYQSASDTHVVPEHHYTMKSHSPDAVSEEHETRKQYTLDSSAASGCSRHDSPSSQSIHTGSGSPLSHEDSHSGSTNGNGSPVSASCVTEDPTDLKQKLKDLEAVMLGTDSEIVDSLEISVANQLSLEPEKWVHMMSMPKGNLKELLIACARAVEQNNSFAIDLMIPELRKMVSVSGEPLERLGAYMVEGLVARLASSGNSIYKALKCKEPKSSDLLSYMHFLYEACPYFKFGYMSANGAIAEAVKGEDRIHIIDFHIAQGAQWISLLQALAARPGGPPFVRITGIDDSVSAYARGGGLELVGRRLSHIAGLYKVPFQFNAVAISGNEMEEGHLGIVPGEAVAVNFTLELHHIPDETVSTANHRD…
SiGRAS07	SETIT_029296mg	CDS	ATGGATACGCTATTTAGGTTGGTTAGCCTCCAAGCCTCCGAGAACGAGAAGCAGCAGCAGCAGCAGCAGCAGTCGGCGTCCTACAACTCGAGGAGCACCACGTCGAGCGGCTCCAGGTCGTCGTCGCACCAGACCAACGCCTCCTACAACTACTACTACCACAGCAACAGCAGCGGCGGCGGCGGCGGCGGCGGGCAGTACTACTACGGCCAGCAGCACCAGCACCAGCAGTACTACCTGGAGCCGTACCAGCAAGAAGAATGCGGCAACGCCCACCACCTGTACATGGATGAAGACTTCTCCTCCTCGTCCTCGTCGAGGCAGCACTTCCACTCGCACGGGGCGGCGGTGCAGCCGCCGACGTCGTCCGTGACCACGGCGCCAACGCCCCCGCTGTCC…
SiGRAS07	SETIT_029296mg	Protein	MDTLFRLVSLQASENEKQQQQQQQSASYNSRSTTSSGSRSSSHQTNASYNYYYHSNSSGGGGGGGQYYYGQQHQHQQYYLEPYQQEECGNAHHLYMDEDFSSSSSSRQHFHSHGAAVQPPTSSVTTAPTPPLSTSSTAAGAAHALFEAADLSFPPDLNLDFSSPASSSGGGAASSAAVGGGGSGRWASQLLLECARAVAARDSQRVQQLMWMLNELASPYGEVEQKLASYFLQGLFARLTASGPRTLRTLAAASDRNTSFDSTRRTALRFQELSPWSSFGHVAANGAILESFLEAAAASPEPQRFHILDLSNTFCTQWPTLLEALATRSADDTPHLSITTVVSAAPSAPTAAVQRVMREIGQRMEKFARLMGVPFSFRAVHHAGDLAELDLDALDLRDG…
SiGRAS08	SETIT_029796mg	CDS	ATGATGCAGTTCACGCACACGGCGCCACCACCACCGCCTCTGCACCCTAACGGCCATGGAGGACTAGGGCTCGGGCTGTTCCTTGACGTCGGCGCGCCGAGGGCACGCCCGTGGCCGGGGAGCTTCCCGACGCCGGCGTCCAAGATCTCGCTCGGCAACCTCAACAGCACCAGCTGCATGGAGCAGCTGCTGGTGCACTGCGCCAACGCCATCGAGGCCAACGACGCCACGCTCACGCAGCAGATCCTCTGGGTGCTCAACAACATCGCGCCGCCGGACGGGGACTCCAACCAGCGCCTCACGGCGGCGTTCCTCTGCGCGCTCGTGGCGCGCGCGTCCAGGACCGGCGCGTGCAAGGCGGTCACGGCGGCTGTGGCGGCCGCGGTCGAGTCCGCGGCG…
SiGRAS08	SETIT_029796mg	Protein	MMQFTHTAPPPPPLHPNGHGGLGLGLFLDVGAPRARPWPGSFPTPASKISLGNLNSTSCMEQLLVHCANAIEANDATLTQQILWVLNNIAPPDGDSNQRLTAAFLCALVARASRTGACKAVTAAVAAAVESAALHVHRFTAVELASFVDLTPWHRFGYTAANAAILEAVEGFPVVHVVELGTTHCMQIPTLIDMLASRAEGPPILRLTVADVASTTSAPPPALDMSYDELGAKLVNFARSRNMSMDFRVVPTSPGDAFTSLIDQLRVQQLVSDGTEALVVNCHMLLHAVPDETAGSVMSLAQPVSLRTMLLKSLRTLDPNLVVVVEEDADFTADDVVGRLRAAFNFLWIPYDAVDTFLPKGSEQRRWYEAEIGWKVENVLAQEGVERVERQEDRARWGQ…
SiGRAS09	SETIT_033320mg	CDS	ATGAGCAATGAGCGAGATGGCCAAGAACCCGCCGCCGCCACAAGCAGCAGCGCCTCGGATTGGCTCGATGAGTCCATCGCCTTCCTCGCCGCCGACCTTGACCTCGGCCTCGATGCTTATGGCTGGATGCAGGCATCAGCAGAGGCGGAGCGGCAGGGCTTCCACAGCATGGTCACGGAGACACTGCCACCTCCGGCCACCACCTTGCCCCAGTCAGGCCTGGGTCCGGTTTCCACTAGCGTTGCGCCGTCGCCGGTGGCGTCGCCGCAGGAGTTCGGTCAGCCTAGGAAACGCAAGTCTCCACAGCACAGCAGCCAGCGCTGTCCGGTTGGCGGCGGCGGCGGCAGAGGTGGCCCTGAACTTGACAGGGGAGGAACGAGCTGCAGCCGGAAGCCGAGC…
SiGRAS09	SETIT_033320mg	Protein	MSNERDGQEPAAATSSSASDWLDESIAFLAADLDLGLDAYGWMQASAEAERQGFHSMVTETLPPPATTLPQSGLGPVSTSVAPSPVASPQEFGQPRKRKSPQHSSQRCPVGGGGGRGGPELDRGGTSCSRKPSKKGSARAGDASLDRDARWAEQLLNPCAVAIEAGNLPRAQHLLYVLSELASFSGEPNHRLAAHGLRGLALRLPAAVGQAAAATLKMPPCECPAPAFPGADPRLFRASLIRFNEVSPWFAVPNALANAAIAQAASARGAAAEPRRVHVVDVGVSHGVQWPTLLEALTRVPRGSTPPSVRLAVAGHAATPPAPFSSSPPGYDCSLQLLRYAKTINLDLTIVQAPSLDTLHGILTPGETLVVCLQFRLGHAATDEQAAVLRNIRTLNPEL…
SiGRAS10	SETIT_024218mg	CDS	ATGGTGATTGAACCTCTCTCTGATGACCTGCACACCATTACAACAACCGAACAACCATATGATGGCTCTTGCTCTTCTTCCCAACAGCAACTCATCACAACGCATAACTACAGACGGTCTGATCCCCAGTTCTTTCCCCAGCCAACCAATAATGAATCAAACACACAACTCTCCAACCTGGTCACCATCCCTGGAATGTATAATGTCAGTAGCAACCTCAGACAAAGCCAACTTCAGACTTCTGCAGGGTTTAACCCCGACTACCAAAGGATCAGATCAAACGATAACGCTCTTCACCACATAAGCCGGATGCTGATGGAGGATATCGATGAGAGGGTTGGCTTGCATGAAGGGGAGGCCGCCCTTCATGCTGCTGAGAAGACCTTCTATGATATTCTA…
SiGRAS10	SETIT_024218mg	Protein	MVIEPLSDDLHTITTTEQPYDGSCSSSQQQLITTHNYRRSDPQFFPQPTNNESNTQLSNLVTIPGMYNVSSNLRQSQLQTSAGFNPDYQRIRSNDNALHHISRMLMEDIDERVGLHEGEAALHAAEKTFYDILGQVYPPSWPPLCSNNEVDDPDESSSSNYQKRPRRTSFTSDICSPSMLHALPAPLSPYNYGRSLFRPYQPLTSTGRATRFGFPALQIIRGPEDAKGFDKLVIYLDSDKLSICRLTTKAKEVEKSKCAVFQITDHRNNPCTQNLGTREGRSSKQHANTITCEISQNRKFDRHLLWYRLDCFNETRSLRELMAKQASMNSTKGQSKGPTQQKSRGKRQINKEVVDLRTLLIHCAQAVAADDRPLATELIKKIRQHSSPDGDCIQRLAFY…
SiGRAS11	SETIT_024539mg	CDS	ATGGTTACACATTTATCAATTCTCAATTGCAGGTTCTACACAGGACTTCAGAAGGCCACGGAGAAGCCCTTCTACGACATTCTTGGACAGGTATATCCATCTCCAGCAAAGGAGATAGTGCTGAATAGCGATAGTCAAGGTCCCGATGATATTAGCAACAATTATCATGAAGGGGCATGCAGTGGAAGCTTGGACAATGATTTTCTAGGGGCACAGGGTATGCACCTGATAGCCAATGATTATGGTTCTGAAACTGACCATCTGTCTTTGCAATTTACAAAAGGTGCAGAGGAAGCAAATAAGTTTGTCCCCATTGTTGAGAAGTTGGTGGTTGATCTGGGTAGCAGTGAGCTCGCTGTCTCCAAACAAATGACACAGGCAACAGTTGGACAAAAGGGC…
SiGRAS11	SETIT_024539mg	Protein	MVTHLSILNCRFYTGLQKATEKPFYDILGQVYPSPAKEIVLNSDSQGPDDISNNYHEGACSGSLDNDFLGAQGMHLIANDYGSETDHLSLQFTKGAEEANKFVPIVEKLVVDLGSSELAVSKQMTQATVGQKGNHVNKIRSHPHVNLELLNTKNSKHLAISGSETIRDETFDSVLLCTGQLSRDAAHLREMKAKEARDSSQIAQSKEYGKGKVKSRARKQQEEAIDLRALLTQCAEAIASNNQPFDRELVTKIRDHSSPYGDDSHRLAIYFVDALEARIAGTGSQMYQKLMARRTSTTDMLKAYRLFTAACPFTKVAYYYSNQTIVDVSVERPRVHIIDFGIVFGFQWPSLIQRFANRQGGPPNLRITGIDVPEPGFRPCKKIEETGKRLAEYAEMFNV…
SiGRAS12	SETIT_024734mg	CDS	ATGCCTCCTTTTTATGACATTCTTGGACAGGCATATCCATCTTCACCTAAGGATACAAGGATCAGTACAGATAGTCAAATAGATTGTCTCCAAGATAGTAGCAGCAGTTATACTAAAGGGGCATGCAGTGGTAGATTTGTCAGTGATATTCTTGGGCCTCAGGGTATGCACCTGGTAGCCAATGATTGGGCTTCTGAATGTGATCATTTTTCTTTGCAATTTCAGAGAGCAGCGGAGGAAGCAAATAAGCTTGTTCCCAGTATTGAGAGGTTGATGGTTGATCTGGATAGTAATGGCCTTTCTGATTCCAATCAAATGATTGGGGAAGCAATTGGACAAAAGAGCAAGCATCTTCATTGTGATGCTGCCCACCTTAGAGAAATGAAGGCAAAAGAAGAA…
SiGRAS12	SETIT_024734mg	Protein	MPPFYDILGQAYPSSPKDTRISTDSQIDCLQDSSSSYTKGACSGRFVSDILGPQGMHLVANDWASECDHFSLQFQRAAEEANKLVPSIERLMVDLDSNGLSDSNQMIGEAIGQKSKHLHCDAAHLREMKAKEESNSQQNVQSKRYGHGKVKSRSKKKEEGIDLRALLIQCAQAIAVNSLPFAGELLKKIRHHASPYGDGSQRLAIYLADGLEARLAGTGSKMYQKLMEKRTRATDMLKAYRLFIAVCPFTRVAYYFSNQTIADVLNGRPKVHIIDFGITLGFQWPSLIQRFAKQEGGPPKLRITGIDVPQSGFRPCATLESTGKRLAEYAEMFNVPFQYQGITSQWENICIDNLNIDNDEVLIINCMYRTKYLGDELEDIDCPRDRVLRIMKRINPEVL…
SiGRAS13	SETIT_024429mg	CDS	ATGGGCCTCATCCCCTTCAGCTGGCTGCCCATGGAACCCGCCGCCGCTGCCACGTTCACCGGCGGCATTCCGCCACCGTTCCCCGCCGCAGCGGACAACGGCGCCGCGTACTGCATCGACCCGACGACCCTGCTTGCGTCCCTCCTGCCGCCCGGCAGGCAGCCTGCTGTCCCAGCCGCCGCGGAGGCGGCGAGGCGTCGCCAGGAGGAGGAGGAGGCCGCGGCCATCCGCCTGGTGCACCTCCTCGTCACCTGCACTGGCGCTATCCAGGCAGGCGACTACTCGGCCGCGCATGGCAACCTGGCCGAGGCGCGCTCGATCCTTGCGGTCATCGCGAACTCAACCGGGATGGGCCGTGTCGCGACTCACTTCGCCGACGCGCTCGCGCAGCGCCTCTTC…
SiGRAS13	SETIT_024429mg	Protein	MGLIPFSWLPMEPAAAATFTGGIPPPFPAAADNGAAYCIDPTTLLASLLPPGRQPAVPAAAEAARRRQEEEEAAAIRLVHLLVTCTGAIQAGDYSAAHGNLAEARSILAVIANSTGMGRVATHFADALAQRLFPAYPNAAPPAPPHTATAEQYSHFYDAGPYLNFAYSTANQAILDAFEGCDRVHVVDFALMQGLQWPSLIHALSKREGGPPRLRITGIGPHPTGAGDELREVGIRLADFARSLGVPFCFRGVCVDQLDGLSKWMLKIVPGEALAFNSIMQLHRLLVDPDADPAVPAPIDILLDLVTELQPRIFTVVEQEADHNRPPLLERFTNALFHYAAMFDSMVAAGNHAAGGSSTCSLAEAYLRSEIFDIVCGEGSARAERHELLGRWRERLARA…
SiGRAS14	SETIT_022117mg	CDS	ATGGAGCAGGAGATGAGGACCGCCGCCTCCGGCGGCGGCAGCGGCCTCAGGGCGCACAGCTCCGTCTGCTTCTCCGGCGCGCTCATCGACGGCCCGCGCATCCAGCAGCTGCTGCTCCACTGCGCCGCCGCGCTCGAGTCCAACGACGTCACGCTGGCGCAGCAGGCCATGTGGGTCCTCAATAACATCGCCTCCTCGCAGGGGGACCCCAACCAGCGCCTCACCTCGTGGCTGCTCCGCGCGCTGGTCGCCCGCGCGTGCCGCCAGTTGTGCGCCCCGGCTGGGACTACCCAAGAGGCGGCCGCCGTCAGGCCGCGGGAGCGGGCGGTGTCGGTGACGGAGCTCGCCGAGTACGTCGACCTCACGCCGTGGCACCGGTTCGGGTTCACTGCCTCCAAC…
SiGRAS14	SETIT_022117mg	Protein	MEQEMRTAASGGGSGLRAHSSVCFSGALIDGPRIQQLLLHCAAALESNDVTLAQQAMWVLNNIASSQGDPNQRLTSWLLRALVARACRQLCAPAGTTQEAAAVRPRERAVSVTELAEYVDLTPWHRFGFTASNSAILRAVAGSAAVHVVDLGVTRCMQWPTLIDMLSKRPGGPPALLRITVPSARPTVPPLLGVPDEELGVRLANFAKSKGVRLEFNVAGKGTGTSPASSPEKAAAAAPCQNLASVLSDPPSLALRDGEALVVNCQSWIRHVAPGSRDAFLDAVRALNPCLVTVTDEDADLDSPSLASRIEGCLNFHWILFDALDTSAPRDSPRRAEHEAAVGRKIESVVGADDAGGGAERSESGARLAERMRRNGFAGVAFDEETAGEVRRLLSEHAT…
SiGRAS15	SETIT_021890mg	CDS	ATGCAGGATTCTCTGAGCTTGATGCAGTTCCATGATCCGTACCTCTACGGCGGCGGCGCTGGTGGCGCCAACCTGCCACTGTCGTCACACTCTTTCTTGCCTCATCACCATGATTTTGTTCACGCCGATGACCGTTGCCCTGGCAAGGACGTGCCGGAGTTCGTCGACCAGGCCGCGGCCGAGGTAAGCTGCGAGCAGGAGTTGGCAGTGAGCAAGGAGGTCTCTGAGGGAGGAGGCGATGGCGCGGTGGAGGAGCAGAACAACGGCGCGGCGACGACGGCCGCCAGGGGCGAGGAGGAGGCTCACGGCGTGCGGATGATCGCGCTGCTCATGGAGTGCGCGGTGGCCGTGTCGGTGGGCAACCTCGCGGACGCCAACGGGATGCTCCTGGAGCTGGCG…
SiGRAS15	SETIT_021890mg	Protein	MQDSLSLMQFHDPYLYGGGAGGANLPLSSHSFLPHHHDFVHADDRCPGKDVPEFVDQAAAEVSCEQELAVSKEVSEGGGDGAVEEQNNGAATTAARGEEEAHGVRMIALLMECAVAVSVGNLADANGMLLELAQMASPYAPSCGERLVAYFTKAMAARLMSSWVGICAPLAPPFAAVHAAFRAFYNVSPLARFAYLACNQGILEAFHGKCLVHIVDLDVVPGGALQWLSLLPALAARPGGPPVLRVTGFGMSASALHDTGNQLAGLASKLGVPFEFYAVARRPGDDADAAAAAVPSRRPGEALAVHWLRHALYDAAGDDGATMRLVRWLEPKVLTLVEQERGAPGDGGGGAGNERGHFLDRFVSALHHYSALFDSLGASRPADEDASRHLVEHGVLGRE…
SiGRAS16	SETIT_021635mg	CDS	ATGTCTTTCGTTAGGCAAGCAGACCCATCAGCATCCTGTGCGGAGAGTCCTTACATTCACAAATTTGGGCCACCAGGCTCAGTTTTCCCAGCACAATTTGCCTCTGGTACAGAATTGCTTCATCATGGACCTCAACCGTACAATGCTGAGGGCTATAGGCAGTCTGGTTTCAATGGCACAGCGGCTCATGCATTTCAGAGCTCGTTTTACAATACTGATAGCCATGTTGAATCTCACTTCAATGAAGCAACATGTTCTCCAGCAAACTCCAATATATCTCAGCAGAACTCCCAGTCTTTGTCAGACAATCAGACCGCCGATCTTGAAGTAGAGTTTGATGAAGATGAGATGAGGCTAAAGCTTCAGGAGCTTGAGCATGCTTTACTCGATGATGGTGAT…
SiGRAS16	SETIT_021635mg	Protein	MSFVRQADPSASCAESPYIHKFGPPGSVFPAQFASGTELLHHGPQPYNAEGYRQSGFNGTAAHAFQSSFYNTDSHVESHFNEATCSPANSNISQQNSQSLSDNQTADLEVEFDEDEMRLKLQELEHALLDDGDEIFSDLSGIIDDEWNDNMKNNDWTNTMKNIMSPDSPKESSPESSLCCPDSNNGEARHPKQLLFDCAEAISEYSVEEAQSIITELRQKVAIQGDPSQRIAAYLVEGLAATIQSSGKGIYRALRCKEAPTLYQLSAMQILFEICPCFRLGFMSANYAILEACKGEEVVHIIDFDINQGSQYINLIQFLRNNSNKPRLLRITGVDDPESVHRAVGGLKVVGQRLEKLAEDCEVPFEFRAVASNIEDVTPGMLDCRPGEALIVNFAFLLH…
SiGRAS17	SETIT_024587mg	CDS	ATGTCATTGACGAATTTGAGTAACAACGGCAAGGCTGTGGTCAAGGATGAGGTCTCTTCACCAACGGCGATGGAGGGTGTGACTCGGACAACGTTCCAGCCGGTGACCCTCGAGAACAATGCTCATCACCAAGCGCCGCTGGATAGCTCCGGTAGAGATGACAAGATCAAGGGCCAAGGACATATCGGGAGCAGCACCCATGAGGTGGAGCCGTCGTCGTTGGCACCCAGCATGCCAGAGCCTGCTATGACGGCGTGGAAGAAACCCCTTGGATTCAGAGAGCTGATGCAGTACTGCGTCACCGCGCTGGACGCCGGGAACATCGCGGCCGTGAACGCCGATCTGCTGGCCATGTCGCACCTCGCCCTCGCGGCCTGCAATGGCGACCCCACGCAGCGC…
SiGRAS17	SETIT_024587mg	Protein	MSLTNLSNNGKAVVKDEVSSPTAMEGVTRTTFQPVTLENNAHHQAPLDSSGRDDKIKGQGHIGSSTHEVEPSSLAPSMPEPAMTAWKKPLGFRELMQYCVTALDAGNIAAVNADLLAMSHLALAACNGDPTQRVAFAFAEALGRRALQSTLPGLSWGLGLQLVQQPAPQYADAARRCFDALCPFLRVAASAANQTIVTAMAAEKHVHVVDLGGASPNQWLDLLRLFTAARPEGAPVLRLSVVSEQEAFLSRTAGLLTQEAVRLHVPFIFNPVRSHIDRFSAPDIAALGVHLGEALVITSTLQLHRLIADETSVQLPAGPHQMTKADALLRVLCDLSPKLMLLTEQEADHNGASLWDRVSNAFNYYVALFNDLEAGGGAPRESVDRAAVERLLLREEIMD…
SiGRAS18	SETIT_025289mg	CDS	ATGTCATTGGCGAATTCGAATAACAAGGGCAAGGCTGTGGTCAAGGAGGAGGTTCCTTCGCCGACGGCTATGGAGGGTGTGCCTTCGGACAATGTTCCAGCTGCGCCGCTGAATAGCTCCGGCAGAGACGACAAGAGCAAGAGCCAAGGACATCTCGGGAGTAGCGTCCATGAGGCGGGGTCGTCGTCGTTGGCACCCAGCATGCCAGAGCCTTCTATGACGGCGGAGCTGACGCAGCACTGCGTCGCCGTGCTGGACGAGGGGAACATCGCGGCGGTGAACGCAGATCTACAGGCCATGTCGCACCTTGCCCTTGCGTCCGCCAACAGCGACCCCACGCAGCGCGTGGCGTTCGCCTTCGCCGAGGCGCTCGGACGGGCTACAGCTCCAGGTCGCTCA…
SiGRAS18	SETIT_025289mg	Protein	MSLANSNNKGKAVVKEEVPSPTAMEGVPSDNVPAAPLNSSGRDDKSKSQGHLGSSVHEAGSSSLAPSMPEPSMTAELTQHCVAVLDEGNIAAVNADLQAMSHLALASANSDPTQRVAFAFAEALGRATAPGRSAARASVCRRRHAARRCFDALCPFLHVTASAANQTIVTAIAAEKNVHVVDLGGASPNQWLDLLRLFAAARPEGAPVLRLSVVSEQDAFLSRTAGLLTQEAIHRLIADETSVELPAGPHQITKADALLRVLCDLSPKLMLLTEQEADHNGANLWDRVSNAFNYYAALFNDLEPGGGAPREWVDRAAVERLLLQEEIMDIVARASRRERHEVMKSWVQRTGVAGFNTAPVMSYDQFADAGLQALQLAADGTLRYWVRNEDASIIVVYSR…
SiGRAS19	SETIT_0245202mg	CDS	TGCAGGAAGGGTGGGCCTCCAGAGGTGAGGATTACAGGCATTGACCTTTCCGCAGCCTGGCGCATTGAGGAGACAGGGCGCCGGCTCAGCAAGTATGCCCAAGAGTTTGGCGTGCCATTCAAGTACCAGGTGATTGCAGCATCCAAGATGGAGACCATCCGTGCCGAGGATCTGAACCTTGATCCAGAGGAGGTGCTCATTGTGAACTGCTTATACCAGTTTAAGAACTTGATGGATGAGAGTGTTTTGATTGAAAGCCCAAGGGATATTGTTCTCAATAACATCAGGAAGATGAGGCCTCATGCCTTCATCCATGCAATCGTAAATGGCTCCTTCAGTGCACCGTTCTTTGTGACAAGGTTCCGGGAGGCTCTGTTCTATTACTCGGCCCTGTTTGAT…
SiGRAS19	SETIT_0245202mg	Protein	CRKGGPPEVRITGIDLSAAWRIEETGRRLSKYAQEFGVPFKYQVIAASKMETIRAEDLNLDPEEVLIVNCLYQFKNLMDESVLIESPRDIVLNNIRKMRPHAFIHAIVNGSFSAPFFVTRFREALFYYSALFDVLDTTTPRDSNQRMLIEQNIFGRAALNVIACEGTDRVERPETYKQWQVRNQRAGLKQLPLNPDVVQVVRDKVDGCYHKDFVIDIDHNWLLQGWKGRILYAISTWVANDDAGSYF*
SiGRAS20	SETIT_0245201mg	CDS	GACAAGCTCGTCATCGACCTCGACCCGCCCGAGGACGCCAAGAGGTTCGTCCTCCCCACCGAGAACAAGTTCGCGGCTGCCGGATTCAACGGCTCCGCCCCAGTCGCCGCAGCGGTGGCCGTGAAGGAGGAGGTGGTGGCCGTGGCGGCGCCTGATGCGGTGCCTGGAGGCGGCGGCGGCGTGGGGGGTCGCGGCCGGAAGAACCGGTTCTACGACGACGAGGAGGACCTGGAGATGGACCGCCGGAGCAGCAAGCAGAGCGCGCTGCAGGGGGACGGCGACGACCGGGACGTCTTCGACAAGTACATGATCACCTCCCACGAGATGTGCGTCGAGCAGATGGAGAAGCTGCGGATCGCCATGCAGGAGGAGGCCGCCAAGAAGGAGGCTGTCAACGGA…
SiGRAS20	SETIT_0245201mg	Protein	DKLVIDLDPPEDAKRFVLPTENKFAAAGFNGSAPVAAAVAVKEEVVAVAAPDAVPGGGGGVGGRGRKNRFYDDEEDLEMDRRSSKQSALQGDGDDRDVFDKYMITSHEMCVEQMEKLRIAMQEEAAKKEAVNGNGKAKAKGGGRRGGREVVDLRTLLIHCAQAVASDDRRNATELLKQIKQHASPQGDATQRLAHCFAEGLQARLAGTGSMVYQSLMAKRTSAVDILQAYQLYMAAICFKKVVFIFSNQTIYNASL
SiGRAS21	SETIT_024639mg	CDS	ATGGCCACCACCCCAGAGGAACTTTTCGTGGAGGGTCTCACTGAGAAGTCACCACAGTCACCATCTGTCTTCCTTGACGTGTTTTCGCCGAAGCCTGATGACAGAAGTGAGGGTTGCCACCATGTCCCTAGTGACATGGTGCTCTCCTACATCTCACGCATGCTCATGGAGGATGACATTGATGATAAGCCTTCTGATCACCCTGCGCTACTCCAGGTGCAGCAACCCTTTGCTCAAATCCTCTCCTCCCCTTCATTTGGCTCTAATCATGGTGACACAGAAGGAGCCAATGATTTGTTGCAAGATAGCAGTGGTGGTGAGAGGACACTCCACCTGGCCTTATCCAAGAGTACATATGCTGTGGGGGCGTTCTTGAAGGGCATGAAAGAGGCCAATATG…
SiGRAS21	SETIT_024639mg	Protein	MATTPEELFVEGLTEKSPQSPSVFLDVFSPKPDDRSEGCHHVPSDMVLSYISRMLMEDDIDDKPSDHPALLQVQQPFAQILSSPSFGSNHGDTEGANDLLQDSSGGERTLHLALSKSTYAVGAFLKGMKEANMLLPIANNGFRRDELVNQMVRESSNHSGAKKRYASDDHIEEEEARRTSKSLMMIKEPKDICAHEMLDDMMLRGTETFIIRCMEKLRIAMANEAEKSTRKGSRNAVANVVDIRTTLILCAQAVAANDDMRASKLLKQIKQHASETGDVTQRLAQCFAKGLEARLEGMGSQVRQLRMADRLELLEACNLLTAAWSFNRVVLLFSTMTILQAMVGKGRLHIVDYGMRYGFHWADLLRLLASREGGPPKVKITTIGHPNLRRRSKEQIEET…
SiGRAS22	SETIT_006258mg	CDS	ATGTCCAACCTCCACGACGGCCGCGCCGGAGATGGCCAAGACGAAGCCCCCGCCGTCTTTCCCTCGCCGGCCACCAAGCGCCTCCGCATGTCGCCGCCGCCGGAGCCCACCTCCGTGCTCTACAACCGCAGCCCCAGCCCACCCACCTCGTCCTCCCTCGCCTCCTCCTCCGCGCCCGAGCCGCCGCCCATAAGCGCCGAGGACTGGGAGGCCGTCCTCTCCGGCGACATGGCCGCGCCACCAGCCGCCGCGCGGTCTTCTCAGGACAGCTGCTTCCTCCGCTGGATCATGGACGCCGACGCCCAAGTCGACGCCTCTGACCCCTTCTTTGCTCCGCCGCCGTGCCAAGAGCCCTGCTTCTTGCAGCCGCAGCCGCAGCCGCAGCCGCCGCCTCCGCTC…
SiGRAS22	SETIT_006258mg	Protein	MSNLHDGRAGDGQDEAPAVFPSPATKRLRMSPPPEPTSVLYNRSPSPPTSSSLASSSAPEPPPISAEDWEAVLSGDMAAPPAAARSSQDSCFLRWIMDADAQVDASDPFFAPPPCQEPCFLQPQPQPQPPPPLAAADDLEPRAVVDELLEAARRADSGDSTGAREILARLNHRLPTPPPPLGQSPLLRAAALLRDALLRRLLVTPPALPPGSVSSPLDVALKLAAHKALAGASPTVQFASFTSTQALLDALGGARRVHVVDLDVGFGARWPPLMQELALQWRRSSAAQLPPPGMKVTALVSPGSAHPLELRLTHESLTRFAADLGIRFEFSAVGFDPFDPSSRPVGVSAAPGEAVAVHLPLGSGTSTPAPATLRVVKQLRPAVVVCIDHGCHRGDLPLS…
SiGRAS23	SETIT_008220mg	CDS	ATGTTGGCTGGTTGCTCCTTCTCGTCGTCGAGGCATCAGATGAGCACCGCGCAGCGATTCGACATCCTCCCCTACGGCTTCTCCAAGCGGAGCAACCGCGGCGACGGCGGCGGCGGCGGCGCTCCGCGCGTCGCGGCAGGCGACGCCAGGACCGGCGGCGCCGCCACCTGCTCCTTCCGCGCGCACCCGGCGCCGCCGGTCACCCAGGCGGTGTCCTGGGGCGCCAAACCGGAGCCGGGCGGCAATGGCGCCGGCGGCGTCTGGGAGAGGAGCAGAGCCGTCAAGCGGGCCCATGAGGAGTATGGCGGCCCCGTCGTCCGCGCCAAGCGGACCAGAATGGGCGGCGACGGGGATGAGGTATGGTTCCATCAACCCATTGCAGGGACAGTGCAAGCAGCT…
SiGRAS23	SETIT_008220mg	Protein	MLAGCSFSSSRHQMSTAQRFDILPYGFSKRSNRGDGGGGGAPRVAAGDARTGGAATCSFRAHPAPPVTQAVSWGAKPEPGGNGAGGVWERSRAVKRAHEEYGGPVVRAKRTRMGGDGDEVWFHQPIAGTVQAAGGGEGEEPEEEKAFLVPSAAAFPHAGTSLAAAKEEEFSKSPSNSPASSGGTDGGSSAVPPPELHARNGVPAPEEAGREAMELVVALTACADSLAARNHNAASYYLARLGEMASPAGPTPMHRVAAYFAEALALRVVRTWPHLFDVTPPRELTDGAAGDDDATALRILNAVTPIPRFLHFTLNERMLRAFDGHDRVHVIDFDIKQGLQWPGLLQSLAMRAVPPAHVRITGVGESRQELQETGARLGRVAATLGLAFEFHAVVDRLED…
SiGRAS24	SETIT_008068mg	CDS	ATGCTCGGCTCACTCCACCACCACCACCACCACCATCACTCCTCCTCCTCCTCCGATACCGACAACAACAATGACAACAAGAACGGCAGCAACAGCAGCGGCGGCGTCCTCGCCGCGGCGGCGCCGTCCGCGCGGGACCTCGTGCTGGCCTGTGCCGACCTGCTCCAGCGCGGGGACCTCCCCGCCGCGCGCCGCGCCGCGGGGGTCCTTCTGTCCGCGGCGTCCCCGCGCGCCGACGCCGCCGACCGGCTCGCCTACCACTTCGCCCGCGCGCTCGCGCTCCGGGCGGACGCCAGGGCCGCTGCCGCCGCCGGCCGCGTCGCCCCGGGCCTGGTGTCCGCCGCCGCGCGGCCGGCGTCGTCGGGCGCCTACCTGGCCTTCAACCAGATCGCGCCGTTC…
SiGRAS24	SETIT_008068mg	Protein	MLGSLHHHHHHHHSSSSSDTDNNNDNKNGSNSSGGVLAAAAPSARDLVLACADLLQRGDLPAARRAAGVLLSAASPRADAADRLAYHFARALALRADARAAAAAGRVAPGLVSAAARPASSGAYLAFNQIAPFLRFAHLTANQAILDAVEGARRIHILDLDAAHGVQWPPLLQAIAERADPAAGPPEVRITGAGADRDTLLRTGSRLRAFARSIQLPFHFTPLLLSCAATHHHEVAGGSATTASSAATSLELHPDETLAVNCVMFLHKLGGQDEVAAFLKWVKAMAPAVVTVAEREMIGGGYDRIDDLPQRAAVAMDHYSAVFEALEATVPPGSRERLAVEQEVLGREIEASLGPAGGRWWRGLERWGAAARAAGFAARPLSAFAVSQARLLLRLHYPS…
SiGRAS25	SETIT_001293mg	CDS	ATGGCCATGGGCGGCGCGTTCCCCTTCCAGTGGCCCGCGGAGCCGGGGCTCGACGTCTCCCTGCCGCCGCTGCCCACCGTGGTGCCCGACGCCGCCGGGGTGGCGTACTACGCGGACGCGGCGGCGGACATGCACGCGGCGATGCCCGCGGTGCTGCCCGATTTCGCCGCGGCGCTGGCGGCGATGCGGCGGGAGGAGGAGGAGGCCGCGGGCATCCGCCTGGTGCACCTCCTCATGAGCTGCGCCGGCGCCGTCGAGGCCGGGGACCACGCGGGCGCGTCCGCGCACCTGGCCGACGCGCACGCCGCTCTCGCCGCCGTCTCGCCGGGCTCCGGCATCGGCCGCGTCGCCGTCCACTTCACCGCCGCGCTGTCCCGGAGGCTGTTCCCTCCCACGCCG…
SiGRAS25	SETIT_001293mg	Protein	MAMGGAFPFQWPAEPGLDVSLPPLPTVVPDAAGVAYYADAAADMHAAMPAVLPDFAAALAAMRREEEEAAGIRLVHLLMSCAGAVEAGDHAGASAHLADAHAALAAVSPGSGIGRVAVHFTAALSRRLFPPTPSPPPPQPAAADADADHAFLYHHFYEAGPYLKFAHFTANQAILEAVQGCKHVHIIDFNLMQGLQWPALIQALALRPGGPPFLRLTGIGPPSPPGRDDLRDVGVRLADLARSVRVHFSFRGVAANRLDEIRPWMLQVSQGEAVAVNSVLQLHRLVADPSTAADDARAPIDAVLDCVSSMRPRVFTVVEQEADHNKPGFLDRFTEALFYYSAVFDSLDAASGGAGDAAAEAYLEREICDIVCGEGAERRERHEPLRRWRDRLGRAGLAG…
SiGRAS26	SETIT_000234mg	CDS	ATGGGTGTCGACATTCTCGCACCCGTGCTGATACAAAAGCCCCGGCTCGGGCTAACCTGCGCCTCTCGAAAAACACTGGTCCGCGTCCACCACCTCCTCCCCTGCCTTTCTTATCATTCTCTCTACCCCCCGCTTGCGTCTCGGGTCTCTTCCTCGCTCGCCTTCCCTCTCGTCCCGCGCGTCCCCCGGGTCGCTCGCGGTCTCGCACAGGTCGCCGGCTCTCTGCTGTGTTTGTGTTCTGTATATGCTCTGCGGTGGTGGTGGTTTGGGGGCGCGGAGTCCATATCGATGGTCATGGATACTGGCCTGCACGAGCTGTGCGCGCTGCTGCCGGGATCCAAGCGCGACGGCCACCTGCCAATCTACCCCCAAATCGCCGCGGCCGCCGCCAATGGGTTC…
SiGRAS26	SETIT_000234mg	Protein	MGVDILAPVLIQKPRLGLTCASRKTLVRVHHLLPCLSYHSLYPPLASRVSSSLAFPLVPRVPRVARGLAQVAGSLLCLCSVYALRWWWFGGAESISMVMDTGLHELCALLPGSKRDGHLPIYPQIAAAAANGFTAEDLESLLFLPHDGIAAAAGVGGGYLNVAPTTVVPPASTNRASPPRDAAAAPAPAAAGQPDDSEAFSDIVLGYINRMLMAEDIDDKFEHYPEHSALLAAEKPFLEILADQPTSSGGSAVESPDGSSVTNSCNSFGSCSCGAAASDGFGAVPTPALDFPSAAFLQPPQLYQDLSPESSVVDAGGPWPYDPTEFYQLQTNPVPEALLSQSPSFASSNGSGVALSDGFGSLLSSSGVMPDVGLTDFVVQSQQAMQFCRGLEEASRFLP…
SiGRAS27	SETIT_000832mg	CDS	ATGTCTTTTGTTAGGCGAGCAGACCCATCAACGGCTTACACAGATAATCTTTACATTCATAAATTTGCCGCACCAAGTTCAAACTTCGCTGCACAAAGATTTTCCTCTGATACACAGTTGTTTCGTTATGGCCCTGAACCCTACAATGGTGAGTATGGGCACATGGGTTTCACTGGATCATCATCTGCTGTATTCCAGAACTCATTTTGCAGTCAGCAGGCTTCACTAACACCATACTGTGTAACTGCCGATGAACGATCCCCAAGTGTTGCAGATACTCAGTCCAACTCATGCTCTGATGCAGCAAAAGAATCGCCAGTGGTCTCCAATGTCTCTCAGCACAACTCCCAGTCTGTGTCAGATACTCAAAGCTCTGAAATTGAAGTACAGTTTGATGAA…
SiGRAS27	SETIT_000832mg	Protein	MSFVRRADPSTAYTDNLYIHKFAAPSSNFAAQRFSSDTQLFRYGPEPYNGEYGHMGFTGSSSAVFQNSFCSQQASLTPYCVTADERSPSVADTQSNSCSDAAKESPVVSNVSQHNSQSVSDTQSSEIEVQFDEDEIRLKLQELEHALLDDGDDILFEISQAGSINDEWADPMKNVLLPNSPKESESSISCAVSNSRTARTPKQLLFDCATALSEYNIDEAQAIISDLRQMVSIQGDPSQRIAAYLVEGLAARIVASGNGIYKALTCKDPPSLYQLSAMQILFEICPCFRLGFMAANYAILEACKGEERLHIIDFDINQGSQYITLIQFLKNNSNKPRHLRITGVDDPETVQRPIGGLKVIGQRLEQLAEDCGVSFEFRAVGANLGDVTPAMLDCRPGEA…
SiGRAS28	SETIT_000959mg	CDS	ATGGGCATGCCCGAGCAGCCATGCAGGAGCACGCCCAACTCGTTCACCACCTCCTTCGGCTCCTCCCAGCAGATGCATCACCTGCCACAGCACGATGCTGCGCTCTGCACTGAGCCAGGACTGGGCTTCCCCTACTACTATGGCACGGACCAGCAGGACGCGGCGTTCGACGGCGACGAGGTAGACCTCGGCTTCCGCGCTTCCAAGGTCACCAAGGTTGACTACTACAGCTCGCCTTACCAGCCATCATGGCCGCTGGCTCGTGCCGACGTCGCTGCCGCGGCGGCTGAATCGTCGCGCGTCAGGAAGCAGAGGTTCCGGGACGTCCTCGAGAGCTGCAAGCAGAAGGTCGAGGCCATGGAGGCCATGGAGTCTCCCGTGGCGTTCCAGGAAGGTGAG…
SiGRAS28	SETIT_000959mg	Protein	MGMPEQPCRSTPNSFTTSFGSSQQMHHLPQHDAALCTEPGLGFPYYYGTDQQDAAFDGDEVDLGFRASKVTKVDYYSSPYQPSWPLARADVAAAAAESSRVRKQRFRDVLESCKQKVEAMEAMESPVAFQEGEDGGVAGDGGGAAAGGGGGGGGGGGGADGMRLVQLLVACAEAVACRDRAQAAALLRELQVGAPVHGTAFQRVASCFVQGLADRLALAHPPALGPASMAFCIPPSCAGRDGARGEALALAYELCPYLRFAHFVANASILEAFEGESNVHVVDLGMTLGLDRGHQWRGLLDGLAARAGAKPKRVRVTGVGAPLDTMRAVGRELEAYAEGLGMRLEFRAVDRSLESLHADDLGVAADEAVAISSVLELHCVVKESRGALNSVLQTVRKLS…
SiGRAS29	SETIT_001436mg	CDS	ATGCAGCGCGTAGCGGCCGCCTTCGCGGAGGCGCTGGCGCGGCGCGCGCTCCGGGCGTGGCCGGGCCTGTGCCGGGCGCTGCTCCTGCCCCGCGCCGCGCCCGCCGCGGCCGAGCTCGCCGCCGCGCGCAGGCACTTCCTCGACCTCTGCCCGTTCCTCCGCATCGCCGGCGCCGCCGCGAACCAGTGCATCCTCGAGGCGATGGAGTCGGAGAAGATCGTGCACGTCATCGACCTCGGCGGCGCCGACGCCACCCAGTGGCTGGAGCTCCTCCACCTCCTCGCCGCGCGCCCCGAGGGCCCGCCGCACCTCCGCCTCACAGCCGTCCATGAGCACAAGGACGTGCTCGCCCAGACGGCCATGGCGCTCACCAAAGAGGCCGAGCGCCTGGACGTGCCG…
SiGRAS29	SETIT_001436mg	Protein	MQRVAAAFAEALARRALRAWPGLCRALLLPRAAPAAAELAAARRHFLDLCPFLRIAGAAANQCILEAMESEKIVHVIDLGGADATQWLELLHLLAARPEGPPHLRLTAVHEHKDVLAQTAMALTKEAERLDVPFQFNPVVCRLDALDVESLRVKTGEALAITSSLQLHCLLASDDDSAAGAGKDNNSSNKTERRSPESGLSPSTSRADAFLGALWGLSPKLMVLTEQEASHNAAALTERFVEALNYYAALFDCLEVVAARGSVERARVERWLLGEEIKNIVACDGVERRERHERLDRWAARMEGAGFGRVPMSYYALLQARRAAQGLGCDGFKVREEKGSFFLCWQDRAIFSVSAWRGRRFD*
SiGRAS30	SETIT_009972mg	CDS	ATGAACCTGACCTTGAGTCTAGCCATCAATGGTGGCACCAGCACCGGCACGGGCAAGAAGCGCAAGGTGCGGGACAGCGTTGTCATCGACGACGTGGGCGATGGTGGAGACCGCAGCAGGGTCCTGAGGATTCTACAAGCCAGGGAACGGATGATGGCGAGGCTGGAGGTCGATGATCCTAGGGTGGCTCACGATGACGGCGGTGGAAGCGGTGGCCTGCGGCTGATGCATTTGCTCCTCACGTCGGTGGCGGCGGGGGAAGCCGGCGACGTGCACGCAGCCACCGCGGCCCTCCACGAGGTCTACCGCCGCGCGTCGTTCGGCGGCGGCGATCCCGCCCCGCGTGTCGCCGCCTACTTCGCGGACGCGCTGGCGTCGAGGCTGCTCCGATCGCCCGTG…
SiGRAS30	SETIT_009972mg	Protein	MNLTLSLAINGGTSTGTGKKRKVRDSVVIDDVGDGGDRSRVLRILQARERMMARLEVDDPRVAHDDGGGSGGLRLMHLLLTSVAAGEAGDVHAATAALHEVYRRASFGGGDPAPRVAAYFADALASRLLRSPVAASPPTRGEQFLAYTMFYQASPLYQFAHFTANQAIVEAFERGGRRRLHVVDFDVSYGFQWPSLIQSLSDAAVTSTSGGSHDGDGDGDSKEPVSLRITGLGTSADELRQTEARLTRFASGCPNVRFEFEGVVNGPSSGLHERIIKNDGDDATVVVNLAFPAARTSPTSTREACGDLARVRSLNPSLVFLVERGGSSSNGTPRGRSSLLPPFTASLRYFAAVFDSLHECLPADSAERLAIERNYLGVEISNAVSSLDRSHGGGGDHTA…
SiGRAS31	SETIT_009582mg	CDS	ATGGAGCGCGACAGACCGTCCTCCTCAATCTTCCTCGACCTGCCCCCGACGTCGTCCCAGGTCGACGGCAGCGAGGATGATGGCGACCACCACGTGCTCCCCTACATTTCACGCATGCTCATGGAGGACAGCATCGTCGACAAGTTCTTGTGCCAGTATCCTGACCACCCCGCGCTGGTCCAGGCCCAGCAGCTCTTCTCCCACATCCTCTCTGACGCCTCCTCCTCCGTCCTCGCCGAACAGCCCTGCAACTTCGCCGAGCTCTTCTCTGTGCAGTCATCGGCCCCGGCGCCCGCCGCTGCCGCCGTGCTGTCCGTCGCCCAAGGCAGCAACATCGAGGATACGGCCTTCTTCTTGAATGGCATGGCCACGGACGCGGTGGAGTCCATTAATAGCTCG…
SiGRAS31	SETIT_009582mg	Protein	MERDRPSSSIFLDLPPTSSQVDGSEDDGDHHVLPYISRMLMEDSIVDKFLCQYPDHPALVQAQQLFSHILSDASSSVLAEQPCNFAELFSVQSSAPAPAAAAVLSVAQGSNIEDTAFFLNGMATDAVESINSSLPAESTGCCMDVVSMAFFKGMEEASKFLPSDAMTVGGGGRGQKKRLDGDDDEAELGSTMGRSSKQMATAADGEESEEAAAREMLDQLMLNGCVPSAADMQELRAATTEMEKAPRGRRGTGAAVDLHTMLMRCAEAVAAGDRNGAADLLERIRRHSSPAGDGAQRLAHYFAAGLEARLAGGTGSRLYRSLMVRRSSLSDYLRACQLYMAGCCFVPVIFLFSSETICRAVAGRKKLHIVSYGLGRGLQWPDVLRRLGNRDGGPPEVRL…
SiGRAS32	SETIT_012318mg	CDS	ATGGAGGATGACATTGATGGTAAGCTCTTGTGCCAATACTCTGATCACCCTGCCCTACTCCAGGCGCAGCAGCCCTTCGACCGGATCCTCTCCTCCCCTCCCATCAGTGCCAAAAATGATGATGCAGCCAACAAGGGCAACATGGATCAGGCCGATGATTTGTTGCTGGTTAGTAGTGGCGATAAAAGCACTCTCAGCTTGGCCTTCTCCGACGGTGAGTATGTGGTGGGGGAATTCTTGAAGGGCATGGAAGATGCTAACAGGTTCTTGCCAAGTGACAACAGCTTTATAAAGGGCCATCAAATGAATCAAATGTTCATCAGAAGCAAACGTAAGCATCTGGAGGAGGAGGTAGGCAGGACCAGCAAGATTATGATGACGACGACGGAGGTGCCAGAA…
SiGRAS32	SETIT_012318mg	Protein	MEDDIDGKLLCQYSDHPALLQAQQPFDRILSSPPISAKNDDAANKGNMDQADDLLLVSSGDKSTLSLAFSDGEYVVGEFLKGMEDANRFLPSDNSFIKGHQMNQMFIRSKRKHLEEEVGRTSKIMMTTTEVPEETGIHEMLDDMMTGGDEALIRDMEKLRTAMSNKEEKKKRRKGSSKVTRDMVDLSTLLIRCAQAVDRSNYLIGGELLNQIKQHASTTGDAMQRLAQCFSKGLQARLMGTGKQLRNLLIADRPSAMEFLKAYNLYMSACYFNKVAHIFSALTIAQVMKGKSRLHIVGYGIHGAFQWAGLIRWLAKREGGPPLGMKITTICCSHPESFPVQWIEEQGYRLSKYASELGLPFVFEVVTAEREKVCIQNLNVDADEVLVVSDLFNLSTLKD…
SiGRAS33	SETIT_009601mg	CDS	ATGGAGCCAGGCGCGCCGTGGCGCGATCCGCGCCAGGGGTACGCCTACGGGGTCGGATCGGCGATGCAGATGCAGCTGCAGCAGCGGGCCGACGCGGCCGCCGGCGGGGGAGGGGTGCTCAAGAGGAGCCTCGGCGAGCTGGAGAGGTGGCAGCACCAGCAGCAGCAGCACGTCGCGGCGCAGCAGGCGCTGTACCTGCGCGCCGTGAGGCAGCGCACGGCGGCGGCGGCGGATATCGCAGCCCTGCTGGGCGGGGGGCCGACCCAGCCCCTGGTCCTCTCCGGGTCCAGCTTCGGAGGGGGCCTGGCGTCGCCTTCGTCGACGCTGTCGTCGCTCACGACCGCGTCGAGGGCCGCGGTGCCGCTGATGCATCCGCAGCCGCAGCCGCAGCTGCAGCAG…
SiGRAS33	SETIT_009601mg	Protein	MEPGAPWRDPRQGYAYGVGSAMQMQLQQRADAAAGGGGVLKRSLGELERWQHQQQQHVAAQQALYLRAVRQRTAAAADIAALLGGGPTQPLVLSGSSFGGGLASPSSTLSSLTTASRAAVPLMHPQPQPQLQQQRQVPLMTSSPQTQAFGLSRAPPPPQPASPSQLFMLQELEKQLFDDDDDESVAAMSGTGSAVTNSEWEETIQQLNSITAAPSPGLPASATPNNNNNANAGMTRSPSNSSSSTASSSASCSPPTPGAASRQLLSEAAVALADGNHEAAATHLVALKRAANQHGDAEQRLIAMMVAALSSRIVPTASALAQHLAELCGAEQRAGSQLLHDISPCFRLALHAASAAIVEAVGDHRAIHLVDFDVSFQQHTALIQYLADRRVPGTSLKVT…
SiGRAS34	SETIT_012328mg	CDS	CCTGATGACAGAAGTGAGGGCTGCCACCATGTCCCTAGTGACATGATGCTCCCCTACATCTCACGCATGCTCATGGAGGATGACATTGATGACAAGCCTGCTGATCACCCTGCGCTACTCCAGGTGCAGCAACCCTTTGCTCAAATCCTCTCCTCCCCTTCATTTGGCTCTAATCATGGTGACACAGAAGGAGCCAATGATTTGTTGCAAGATAGCAGTGGTGATGAGAGGACACTCCACCTGGCCTTATCCAAGGGTACATTTGCTGTGGGGGCGTTCTTGAAGGGCATGAAAGAGGCCAATATGCTCTTGCCCATAGCTAATAATGGCTTCAGAAGGGATGAGCTGGTGAATCAAATGGTCAGCGAAAGCAGTAATCATAGTGGGGCCAAGAAGAGG…
SiGRAS34	SETIT_012328mg	Protein	PDDRSEGCHHVPSDMMLPYISRMLMEDDIDDKPADHPALLQVQQPFAQILSSPSFGSNHGDTEGANDLLQDSSGDERTLHLALSKGTFAVGAFLKGMKEANMLLPIANNGFRRDELVNQMVSESSNHSGAKKRYARDDHIEEGEARRTSKSLMRIKEPKDICAHEMLDDMMLRGTEPCIIRCMEKLRIAMANGTEKTTRKGSRNAVAKNVVDIRTKLILCAQAVAANDDMTARELLKQIKRHASETGDVTQRLAQCFAKGLEARLVGMGSQVWQLRTADRLRPTTVEFLKAHNLLTAACSFNRVVLLFSTMTILQAMVGKGRLHIVDYGMHHGFHWADLLRLLASREGGPPKVKVTAIGHPDLRPCSIEQIEEIGYRLSKCAHEFGVPFNFYAIRKKWE…
SiGRAS35	SETIT_012046mg	CDS	ATGGCCACCACCCCAGATGAACTTTTCGTGGAGGGTCTCACTGAGAAGTCACCACAGTCACCATCTGTTTTCCTTGACGTGTTTTCGCCGAAGCCTGATGACAGAAGTGAGGGCTGCCACCATGTCCCTAGTGACATGATGCTCCCCTACATCTCACGCATGCTCATGGAGGATGACATTGATGACAAGCCTTCTGATCACCCTGCGCTACTCCAGGTGCAGCAACCCTTTGCTCAAATCCTCTCCTCCCCTTCATTTGGCTCTAATCATGGTGACACAGAAGGAGCCAATGATTTGTTGCAAGATAGCAGCGGTGATGAGAGGACACTCCACCTGGCCTTATCCAAGGGTACATATGCTGTGGGGGCGTTCTTGAAGGGCATGAAAGAGGCCAATATG…
SiGRAS35	SETIT_012046mg	Protein	MATTPDELFVEGLTEKSPQSPSVFLDVFSPKPDDRSEGCHHVPSDMMLPYISRMLMEDDIDDKPSDHPALLQVQQPFAQILSSPSFGSNHGDTEGANDLLQDSSGDERTLHLALSKGTYAVGAFLKGMKEANMLLPIANNGFRRDKLVNQMVSESSNHSGAKKRYARDDHIEEGEARRTSKSLMRVTEPKDTCAHEMLDDMMLRGTETSIIRCMEKLRIAMANGAEKTTRKGSRNAVAKNIVDIRTTLILCAQAVAANDDMTASELLKQIKQHASETGDVTQRLAQCFAKGLEARLVGMGSQVWQLWQLRMADRLSIVELLEARNLYAAACSFNKVVLLFSTMTILQAMVGKGRLHIVDYDLLRLLASREGGPPKVKITAIGPPNLRPCPTEQIEEIGY…
SiGRAS36	SETIT_012487mg	CDS	ATGGAGACCATGTCATATCCTTGCTCCCCTCTCATCCCCTTCCCCACACAGCATGAAGAGAGCAGCTACCTCCTGTGGTCTCCTCAAGTACTGATCCCCCTTTCCCTTGAGAATGGCGATGGCGATGCCGATCCTTCCTCTGATCATCATCAGCAGCAAGATCATGAGGTCATGGACATGCTGATCCAAGAAGCCAATCGCTTGCCGCTTCAAGATGAGCTCTCCAACGGCGATCCATTATTCACCGGTTTTGATCAGAGGAGGGAAGGGCAAGAAAATGGCAGCCTGTTGGCAGTCCAAGAGGAGTTCATGGCGGAGAGCAGTTTAAGCGACCTCCTCGTCGCCGGCGCCAGGGCAGTTGCGTCCCAGGACTCGATAAGCGCCTCGGCCATCTTGTCG…
SiGRAS36	SETIT_012487mg	Protein	METMSYPCSPLIPFPTQHEESSYLLWSPQVLIPLSLENGDGDADPSSDHHQQQDHEVMDMLIQEANRLPLQDELSNGDPLFTGFDQRREGQENGSLLAVQEEFMAESSLSDLLVAGARAVASQDSISASAILSRLDDLIPGVPYRSCHHAAASPSDHLACYFARGLRSRISGARTERHAAAAPAPENRMPAYRMLQELSPFIKFAHFTANQAILEATADDPGVHVVDLNVGEGVQWASLMSDLARHGGKPFHLTAVVTAAGAESHTASSHPMAARWLSEFAESLNLPLPEDLHGFTASGNGGGSVIVSCDTTDKSYSSLIRLQMQLLGSVKILHPKLVILIEQELFRIGRSPAPFAEFFCEVLQHFAAMLESLESCFCDGGYGACLGLVEKETLGPMVE…
SiGRAS37	SETIT_009933mg	CDS	ATGGACATATTCCCGGAGGACACGGTGTCGTCGGCGACATCGTCGCCGGCGTCGTCGCTGTACTCGCCGTCGCCGCACGGGTACGGCTCGTGGGTGCAGGAGCTGAGCCACGACCAGCAGGGCGTGCGGCTGATTGGCCTGCTGTACCAGTGCGCCGCCGAGGTGGCCGCCGGCGCCTTCGACCGCGCCAACCACTGCTTGGAGCAGATCACGCAGCTGGCCTCCCTGGACGCTCCCCACACGCTGCAGCGCCTCGCCGCCGTGTTCGCCGACGCGCTGGCGCGGAAGCTGCTCAACCTCGTGCCGGGCCTCTCGCGCGCGCTGCTGTCCACAGCCAACTCCGGCGAGGCGCACCTGATCCCGGGGGCGCGCCGCCACCTGTTCGACATGCTCCCGTTC…
SiGRAS37	SETIT_009933mg	Protein	MDIFPEDTVSSATSSPASSLYSPSPHGYGSWVQELSHDQQGVRLIGLLYQCAAEVAAGAFDRANHCLEQITQLASLDAPHTLQRLAAVFADALARKLLNLVPGLSRALLSTANSGEAHLIPGARRHLFDMLPFMKLAYLTTNHAILEAMEGEKYVHVVDLSGPAANPVQWIALFHAFRGRRGGPPHLRVTAVHDGKEFLANMAGVLAREAEAFDIPFQFSSVEARLDDLDPDALRQLLRVRSGEALAVSVVAQLHRLLAADDAASRRHVPGSSCLTPVQIMARSSPSSFGELLERELNTRLQLSPDASSVVSSLSPQSPVVQAAQQRPAKLGRFLQAVRALCPKIMVVAEPEANHNAASFLERFEEALNYYASLFDCLERASAAHHRQHASERAWVERL…
SiGRAS38	SETIT_012421mg	CDS	CTCGGCCCAGTCCTGTATGCATGTGCCACTCATGTAATCGAGGGATCCTTTGAGAAGACTGACATTGATCTTAGTCAGATTAAAAGGCTCACCTCCATAGCTGATGGGCCGCTGCAACGTCTGTCCCTGATCATTGCTGACAGCCTAGCCCGTCGTCTTCTCTGCCCCATCCAGGGCTTTGCTGGTGCCCTCATTCATCCATCCGACTACTTCGAGCAGTCAATCCTTCAGACTGCTCGCTTCAACTTCACTAACCTCAGCCCCTACATCAGCACTGGCTTCGCCACCATTAACCGGGCAATCCTTGAAGCAATGGAGGATGAACAGGTTGTTCGCATTATTGACCTGTCCTGCTCAACCTCCCACCCAAGGCAGTGGCTCAAGCTCCTTCGTGACTTC…
SiGRAS38	SETIT_012421mg	Protein	LGPVLYACATHVIEGSFEKTDIDLSQIKRLTSIADGPLQRLSLIIADSLARRLLCPIQGFAGALIHPSDYFEQSILQTARFNFTNLSPYISTGFATINRAILEAMEDEQVVRIIDLSCSTSHPRQWLKLLRDFHGRQGGPPEVRLTVVHDDNDFLANMRALLSKEAEMLKIPFQFNSVIGRLETLDFSNLRNTLDIKYGEAIAISCSLQMHRLLVVDDVSCSGIGQLQKMANIAQLKQMSSSVYSPASTLNYPQTPSPQCQTPKLLVNFLNAVCVLKPNIMLMMEQDANHNALLFCDRFVEALNYYAALFDSFHAVIAANPRRSDERARVERMILGEEIKNILVCEGVHRYERHERLSQWAMHMNRSGFDHVPLSFHAIWEGNQKLMSFGLNGCQSKLN…
SiGRAS39	SETIT_012188mg	CDS	ATGCATCCTCCTACTGAGAACGGCCCGGACAGTCGCCTCGCGCATCTGGGCCGGGCCCTTTGCGAGTGCGCGGCCGACGTAGAAGCCGGGTCCATGGAGAAAGCAGCCCGCTGCCTCTTGCGGGCCACGGGCCTCGCCGCCTCCACGGGCGACGGCCCGCTGCCGCGCCTGGTCGTGCCCGTGGCCGACTGCCTGGCGCGTCGCCTGATCCGCCCCATGGTCCCGGGCGTCGCCGACGCGCTCATCGACCCCTCCGATCACCTCGACCGCCGCTGCGTGAGGGCCGCTCACCGCAGCTTCTTCGAGCTCAGCCCCTTCCCCAAGGCGGCCGTCGCCGTCGCGAACCGAGTCATCCTCGAGGCCATGGAGAACGAAAAGAACGTCCATGTCATCGACTTC…
SiGRAS39	SETIT_012188mg	Protein	MHPPTENGPDSRLAHLGRALCECAADVEAGSMEKAARCLLRATGLAASTGDGPLPRLVVPVADCLARRLIRPMVPGVADALIDPSDHLDRRCVRAAHRSFFELSPFPKAAVAVANRVILEAMENEKNVHVIDFAGPAAQPCQWIQLLRDFRSRPEGAPHLRLSIVHDDDEFLANVSESLTDEADELDVPLQVHCVAAQIETLDFNDLHGVLGLKSGEARAIICTLRLHRLLAAADDAASSFSAGHRFNQTASVARLQEMSSDSCPPSIGGGAACEEDDPYYRSPATPLGFVSPPLTTPPFQMPPALAGFLSAARATVSPKIVVLAEQEASHNGVSFRKRFAEALQHYAAAYDSLDAAAAAYRRPAAAERAEVERAVLGEEIRDVLLREGARRRERHDRL…
SiGRAS40	SETIT_028262mg	CDS	ATGCGTCCTCCTCCTGCTGAGAACGGCCCGGACAGGCGCCTCGCGCATCTGGGCCGGGCCCTATGCGAGTGCGCGGCCGACGTGGAGGCCGGGTCCATGGAGAAAGCAGCCCGCTGGCTCTCGCGGGCCACGGGCCTCGCCGCCGCCACGGACGGCGGCCCGCTGCCGCGCCTGGCCGTGCCCGTCGCCGACTGCCTGGCGCGTCGCCTGATCCGCCCCATGGTCCCGGCCGTCGCCGACGCGCTCATCGATCCCTCCGACCACCTCGACCGCCGCTGCGTGAGGGCCGCCCGCCGCAGCTTCTTCGAGCTCAGCCCGTTCCCCAAGGCCGCCGTCGCCGTCGCCAACCGAGTCATCCTCGAGGCCATGGAGAACGAAAAGAACGTCCACGTCATCGAC…
SiGRAS40	SETIT_028262mg	Protein	MRPPPAENGPDRRLAHLGRALCECAADVEAGSMEKAARWLSRATGLAAATDGGPLPRLAVPVADCLARRLIRPMVPAVADALIDPSDHLDRRCVRAARRSFFELSPFPKAAVAVANRVILEAMENEKNVHVIDFAGPAAQPCQWIQLLRDFRSLPEGAPHLRLTIVHDDEEFLAKVSESLVDEADRLDVPLQVHCVAGQIETLDFSDLHGVLGLKSGEARAIVCTLRLHRLLAAADEAASSFSAGHRSNQTASVARLQQMASNSCPLSIGGGAACEEEEEDPYYRSPATPLGFVSPPLTTPPFQMPPALAGFLSAARATVSPKIVVLAEQEASHNGVSFRKRFAEALHHYAAVYDSLDAAAAAYRRPPAERAEVERAVLSEEIRDLLLRDGARRRERHD…
SiGRAS41	SETIT_027981mg	CDS	ATGGAAACCATGTCATATCCTTGTTCTCCTCTTCTCTCTTTTCCTATACACGAAGAGAGTTGCTATCCGCTATGGTCTCCTGAAGTAGCCTGCCATGAGAATTCCCCTGTTGATCCTTCCCCTTATCATCATGAAGATTGTGAGCTCTTTGACACCATAGCCACAGATTCTAGCGATACACATGGCCAAAATGCTTTTGGTGTTGATGCGCTCACCCATCGTCATGAGAAGCTTCTGCGCCAAGAGAATGGTAACTTGGCGGCTATCCAAGAGGAGCTCATGGAGGAGAACAGTCTAAGTGATCTCCTTCTCACTGGAGCAGAGGCGGTCGAGGCTGGGGATTCAAGCCTTGCCTCAGTAGTGTTCTCAAAACTTGATGACCTCCTTCATGTCACCTGT…
SiGRAS41	SETIT_027981mg	Protein	METMSYPCSPLLSFPIHEESCYPLWSPEVACHENSPVDPSPYHHEDCELFDTIATDSSDTHGQNAFGVDALTHRHEKLLRQENGNLAAIQEELMEENSLSDLLLTGAEAVEAGDSSLASVVFSKLDDLLHVTCENAATSCFDRLAYHFAQGLQSRMSGACSPCYPPEPVQSGTMSVHQMIQELSPFVKFTHFTANQAILDATTGNMDVHVIDFNLGEGVQWPSLMSDLARQGGKSFHLTAIITDADYNNNTHHTAARCLAEFAESLNLPFQYSSVCIHNKENLEDFSRNLEGSVVVSCDTTNLCYKLRNKLQMLLLGCVKKLQPTLVVIIEEELVGFGKEASLSQGSFVEFFFEALHHFTTVFESLSSCFRSSSNRIFLRLVERDMVGPKIQDFVAQYG…
SiGRAS42	SETIT_027708mg	CDS	ATGGGCATGCTCAACTGCGCGGACACGAGCTCCGGCGCAAAGCTACAGCAGCTGCAAGCACCGACATCGCCCACCGCCTCGGTCTCGGAGTCCAACATCGTCGTGTCATCAACCGATCCCGACGCCAATGACGCCCTAGCCGGCCTACAAGCCCTCAAGTTTGATGGGGACATCGACGTCGAGATCCAGTCGCCCGATATTGCCATGTGGGAGTCACTCTTCGCTGAGCAAATGGGCGCCTCTGGGGGCGACTTCTTGATGTCGTTCTCTCCTCGGAGAGACTTCACCGCCACCGGAAGCCCTAGGAGAGACTTCATGGTCTCCTCTCCCAAGAGAGACTACATGATGTCCTCCCCCAAGAGGGACTACATGGTCTCTTCCCCAAAGAGGGACTATATG…
SiGRAS42	SETIT_027708mg	Protein	MGMLNCADTSSGAKLQQLQAPTSPTASVSESNIVVSSTDPDANDALAGLQALKFDGDIDVEIQSPDIAMWESLFAEQMGASGGDFLMSFSPRRDFTATGSPRRDFMVSSPKRDYMMSSPKRDYMVSSPKRDYMMSSPKREYMVTSPRRDSSPRRSTFSNLYSGTGSHQQGYVDGVHGAEGGSGSGGGQPLYGGLANHGKGKSQSPLHKVYINNAHSNGGRSTGPSSLSCSSSYGHGESLSLPSMDPFLDEYKEGGGYLAGYQLPVKTGMENGAASAATVTTVAPSPSQLPTLSECLAMPEPVYGGSEAAAAGGLQMGAGLPAELYYGGQFGGDGFTLQHQMAKSDQWAGDSSLHSMLGSVIQTEAEQEQDSGLQLVHLLLACADFVSKGDQPSALRHLH…
SiGRAS43	SETIT_025985mg	CDS	ATGTCCGCCACGCCGGAGGAGTTCCTGGGCCAGGGGGCCTACCTCGCCGCCCCCGAGCCCTTCTCCCCCTCCGTCTTCCTCGACCTGCCCCCGACGCCCCGCCCCGACGCCGACGACCCGGACGCCTCCGACGACCTCGTCCTCCCCTTCATCTCCAGGATGCTCATGGAGGAGGACATCGACGACAAGTTCTTCTACCAGTTCCCCGACCACCCCGCGCTCCTCAACGCCCAGCAGCCATACGCACAGATCCTCTCCGACACCACCGCCTCGTCCTCGTCCGACTCCGCCGCCACCAACACCACCTCCTCGGGAACCGCCGCCAACTCCACCCTCTCGCCGCCCTCCTCCGACGCCCCCTCGTCCGCCGAGCCCGCCTGGCCGTACGATTCAATCGAG…
SiGRAS43	SETIT_025985mg	Protein	MSATPEEFLGQGAYLAAPEPFSPSVFLDLPPTPRPDADDPDASDDLVLPFISRMLMEEDIDDKFFYQFPDHPALLNAQQPYAQILSDTTASSSSDSAATNTTSSGTAANSTLSPPSSDAPSSAEPAWPYDSIELSQLLRSPPYPDMGVGLDDFTADDVDALLLQGRQEGATAGFHQSPPVLDTGGGGGGQRQGASLATQNAGSGESQRPRASLAAQNAAGDGSQRQRDSFAAQNAGGGAGIRSLPADEQETKTANATALPAADTDHAALASAFFGAQNGENMDMLNMAFLKGMEEAKKFLPTNNSLLMDLEANSGQSTDSKPVTGFTAARVKEEEVVDGMLLFGGGTTNGRGRKNRYTQEDLEAETGRSSKLMMPEQEETGASELYSEIMSLNYEEFMK…
SiGRAS44	SETIT_026116mg	CDS	ATGGCCGCCGCGCCGGAGGAGTTCCTCTCCGTCCACCCGGAGCCGCCGTCCCCCTCCGTCTTCCTCGACCTGCCGCCCACGCCTCCCCCCCACGATGACCCTGCCGGCGCCTTCGACGACATGGCGCTCCCCTACATAGCCCGCCTCCTCATGGACGAGGAGGCCGCCGATGAGGCCAGCTTCTTCTACCAGTACCCGGACCACCCCGCGCTGCTCAAGGCGCAGCTGCCCTTCGCCCAGATCCTCTCCGGCGCAGCTGCGCCCGACGACGACGACAGCGGCAACACCACCACCTCGCCTTCCTTCTCCGCCGACACCGACACTCGCGGTACCTCCTCTCCCGGTGGCCGGGGCGGCTCTGACTCTGACCACTCGCCCACGCTCACCTCACCTAGCACT…
SiGRAS44	SETIT_026116mg	Protein	MAAAPEEFLSVHPEPPSPSVFLDLPPTPPPHDDPAGAFDDMALPYIARLLMDEEAADEASFFYQYPDHPALLKAQLPFAQILSGAAAPDDDDSGNTTTSPSFSADTDTRGTSSPGGRGGSDSDHSPTLTSPSTSFIPAADDADMVTSAFLKGMEEGTKHNASPETEARRATKLMAAPEPLDASDARKMFDEMMLGERDISMKGVEQQQQRVIADTANHKAAPRRRRRRTSNSNSTNNNEAVDLHALLLRCAQSVSTDDRRGAQDLLAQVRRHSSATGDAAQRLAHCFAEGLEARLAGTGSRLYNSLMLQPTSAVDFLKAYQLFMAACCCKKVAFAFSNKTIFDAVAGRRRLHIVDYGIGYGFQWPGLLRGLAARHGGPPEVRITGIDLPQPGFRPAHQI…
SiGRAS45	SETIT_026111mg	CDS	ATGGCGGAAACCACACAACAACCCTCCCCCTCCGTCTTCCTTGACGACCTACCCCTGCTGGCACCCTGCATCATCGACATCGACGGCGGCAAGGACGACTCCTCACCTGAGGACGACGGCAACCTTGTGCTTCCCTACATCTCGCGCATGCTCATGGAGGACATCACCGGTGAGTTCTCGGACCGGTACAACCCGGACCACCCTGCCCTCCTCAAGGCCCAGCAGCCCTTCGCCGAGATCCTCTCCAATGCCATCCAAAAGTGCCCCTGCAAGCAGCTCTCCCAGCCGGCGCCGCTGCGCATGGACACCGTGGAGGCCAAGAGCTTGCAGCTGATGACAGACAAGGGCAGCAGCTGCGTGGACGTGGTGAGCATGGCATTCTTCAAAGGCATGGAGGAA…
SiGRAS45	SETIT_026111mg	Protein	MAETTQQPSPSVFLDDLPLLAPCIIDIDGGKDDSSPEDDGNLVLPYISRMLMEDITGEFSDRYNPDHPALLKAQQPFAEILSNAIQKCPCKQLSQPAPLRMDTVEAKSLQLMTDKGSSCVDVVSMAFFKGMEEANKFLPIPTDSDETVWPSCRRKKKRLDRDDETTAQAQEVGMSTSKQMAASLQPAETEEEAAAREMLDRLMLNGYDHPSLAADMLEPPYVDIGMIGKTTPPRGRRHAVDLHTLLIRCAEAVASNDYRGAADLLERIKHHSSPTGDGTHRLAHCFAMGLEARLAGTGSQIYRLFMDKLTSSTVGVLKAYQFHMTSCCFLLVQHLFSNKTIYNAVTGRKKLHIVHYGLGRGLQWPDLLRWLARRDGGPPEVRLTGIDNPQPRFRPAQHI…
SiGRAS46	SETIT_034627mg	CDS	ATGATGGACCCTGGTTCTCGTGATAATCTTGATTTTGGTGATCAGTTGTCCACCCCAAATCCGCCCACCCCTCACATGATTAATTTCTCCCTCCAACAACAATCACAAGTTCAATATTTCCCTTCATATGGATTCCACAGCCACAACCCTCCCGTGAGTTCTCATCCATCGCCACCCTGGGTCATGCTTGGCTGCACCACACCGAGTCCGGCATCAACAACCACAACAGAGCTGGACAGCGCCGATGATGCCGATGATGCGGTCCTTGCATACATCAATCAATTCCTTCTCGAAGATGAGGATGACGAATCCTACCCTGTTAGCAGTGCATCTGTGGAGGATTCAGCCCTCCTCGCCGTCGAGAAACCCTTTGTTGACATTCTTAAGTCTGCTAAGCCT…
SiGRAS46	SETIT_034627mg	Protein	MMDPGSRDNLDFGDQLSTPNPPTPHMINFSLQQQSQVQYFPSYGFHSHNPPVSSHPSPPWVMLGCTTPSPASTTTTELDSADDADDAVLAYINQFLLEDEDDESYPVSSASVEDSALLAVEKPFVDILKSAKPIMAQAYEMKSWMTDDCESTGSRGFHDVVTSNQNSSQLPSQMVVECSVGATHKGRKTKNPHDDDLEMEERKSKQLALCDEETVREMFDKVLLCTDANCEFHSPMPAEAQINGRYVKGSGNRRGRRKGRSGTSPEEEAVDLTTLLIHCAQAAAIDDHRNANELLKQIRKHSSATGDAGQRLAHYFANGLEARLAGTGSSIYRSLTSKRTSTGEMLRAFGLYVKACSFRLISHYVANTTILNASKSEARLHIIDYGVQYGFQWPVLMQR…
SiGRAS47	SETIT_034954mg	CDS	ATGGCGTACATGTGCGCGGACAGCGGCAACCTCATGGCCATCGCGCAGCAGGTGATCCAGCAGCAGCAGCAGCAACAGCAGCAGCACCATCAGAGGCACCACCACCACCACCACCTGCCACCGCCGCCGATGCAGCTCCCGCCGCGCCAGGCGCCGCCGATGCCGCCGGCCCCGGCGCCCCCGCACGGCCAGATCCCGGGCGCCTCGCTGCCGTACGGCGGCGCCGCGTGGCCCCACCACTCGGAGCACTTCTTCTCCGACGCGTTCGTCGGGGCGTCCGCGGCCGACGCGGTGTTCTCGGACCTCGCCGCCGCCGCGGACTTCGACTCCGATGTGTGGATGGACAGCCTCATAGGGGACCCGCCGTTCGCGGACTCCGACCTCGAGCGCCTCATCTTC…
SiGRAS47	SETIT_034954mg	Protein	MAYMCADSGNLMAIAQQVIQQQQQQQQQHHQRHHHHHHLPPPPMQLPPRQAPPMPPAPAPPHGQIPGASLPYGGAAWPHHSEHFFSDAFVGASAADAVFSDLAAAADFDSDVWMDSLIGDPPFADSDLERLIFTTPPPPVPVPAPAAAAHVDAAAQPEAAAPASLPQPAAVAAPAACSSPSFMDASCSEPVLQSLLACSRTAAADPALAAVELVKVRAAASDDGDPAERVAFYFADALARRLACGGGAQPSTAPDTRFASDELTLCYKTLNDACPYSKFAHLTASQAILEATGAATKIHIVDFGIVQGIQWAALLQALATRPEGKPSRVRISGVPSPYLGPKPAASLAATSARLRDFAKLLGVDFEFVPLLRPVHELDRSDFLVESDEAVAVNFMLQLY…
SiGRAS48	SETIT_039400mg	CDS	ATGAAGCGCGAGTACCAAGACGCCGGCGGGAGCGGCGGTGACATGGGCTCCTCCAAGGACAAGATGATGGCGGCGGCGGCGGGCGCGGGGGAGCAGGATGAGGAGGTGGACGAGCTGCTGGCCGCGCTCGGGTACAAGGTGCGCTCGTCGGACATGGCGGACGTCGCGCAGAAGCTGGAGCAGCTCGAGATGGCCATGGGGATGGGCGGCGCCGGCGCTGCTGCCGATGACGGGTTCGTGTCGCACCTCGCCACGGACACAGTGCACTACAACCCCTCCGACCTGTCGTCCTGGGTCGAGAGCATGCTGTCCGAGCTCAACGCGCCCCCGCCGCCGCTCCCGCCCGCGCCGCCGGCTCCGCGGCTCGCGTCCACCTCTTCCACCGTCACGGGTGGCGCC…
SiGRAS48	SETIT_039400mg	Protein	MKREYQDAGGSGGDMGSSKDKMMAAAAGAGEQDEEVDELLAALGYKVRSSDMADVAQKLEQLEMAMGMGGAGAAADDGFVSHLATDTVHYNPSDLSSWVESMLSELNAPPPPLPPAPPAPRLASTSSTVTGGAAAGGVYFDLPPAVDSSSSTYALKPIPSPAAASADPSTDSAREPKRMRTGGGSTSSSSSSSSSLDGGRTRSSVVEAAPPAAQASAAASGPAVPVVVVDTQEAGIRLVHALLACAEAVQQENFAAAEALVKQIPMLASSQGGAMRKVAAYFGEALARRVYRFRPAPDSSLLDAAFADLLHAHFYESCPYLKFAHFTANQAILEAFAGCRRVHVVDFGIKQGMQWPALLQALALRPGGPPSFRLTGVGPPQPDETDALQQVGWKLAQFA…
SiGRAS49	SETIT_039877mg	CDS	ATGGCAAATACTCCTGGGTGCTATGCCTCTTCTCAGAAATTCATCGATCCAACTACCGAGTATAATGATTTGGATTTACTTTCGCACCCAGCAAGCTCCATTAACCATTATCCACCAGTGGCAACTACGATTAACAATGATGGTCACGTTGCATTGAGCGCATCCTCTTCGAATAAAATATATGCTCCCCAATTCCATGGAGTGAGTAGCAATATGACACCAGATTGGCATGGAACCAATGTAGCAGAATATTCAGAGGACAGTTGGATCAACTCAGATATAACCCTCAGATACATAAACAAGCTGTTGATGGAGGAGGACAGCGATGACAAATTTAAACCACATCATGGTGAGTCTGCACTTAGAGCTATGGAGGAGCCATTGTATAGACTTATTGGA…
SiGRAS49	SETIT_039877mg	Protein	MANTPGCYASSQKFIDPTTEYNDLDLLSHPASSINHYPPVATTINNDGHVALSASSSNKIYAPQFHGVSSNMTPDWHGTNVAEYSEDSWINSDITLRYINKLLMEEDSDDKFKPHHGESALRAMEEPLYRLIGQNYPANTQLLPLCSSDHMKTLDGSISNGQPCSSFSVAISSGNNRYNDDLQAFEAPWSLSAIVGETRQFTQDTYTMELGLNVGGLSIVEKTSRDNQSLQINDRESRKHALFEVQCQKMNSCKEDFDLLEGRSNKQFATSFNEPTRNEIFDKVLLCSDHELIDQGIILQEAMASKSTINSQTDQGRTSAQRKKKGKKQQRKEVVDLRTLLIHCAEAVSVNNHTLANDILSIIRQHASTSGDDSQRLAFCLADCLEVRLAGTGSQLYRN…
SiGRAS50	SETIT_040221mg	CDS	ATGAATTATTATCCTCCTGTTTCAAGTACCTTTAACGATCATGGTCATATTACACTGAACAACTCCTATCCAAGTAAAATATATGGTCCCCAATGCTGTGAGGTCAGTAGCAATGCGGCACTAGATTGGTATGGAACCAGTGTGGCAGGTTCTTCTAAGAGCAGTTGGATCAACTCAGATATAACCCTCAACTACATAAACAAGCTGTTGATGCAGGAGGACAGTGATGGCAGGGTAAAATTACATCACGGAGAGAATGCCCTTAGAGATGTGGAAGAGCCTTTCTATAAACTTCTTGGACAAAATAGTTCAGCTTATCCTCTATTACCGCTACGTAGCTGTGATTATCCGAATAACCTCGATGGCTGCATCGACAAGTCTTGGCAGTCATGCAGTAGC…
SiGRAS50	SETIT_040221mg	Protein	MNYYPPVSSTFNDHGHITLNNSYPSKIYGPQCCEVSSNAALDWYGTSVAGSSKSSWINSDITLNYINKLLMQEDSDGRVKLHHGENALRDVEEPFYKLLGQNSSAYPLLPLRSCDYPNNLDGCIDKSWQSCSSCSVAIDSSNNHSNHNLQAFEAPWSLSDIVKETNHLTQGTNNMEHGLNIDGLSIAEKRSRDNKSLQVNVANTSMNASFEVQCQNYPRTEGFYLLEGRSSKQLAISFSRPTRDEMFDRVLLFSEHKPTDEGIVLREMMTSKSTRNSQNDQERTSARRRTRGKKQEKKEVVDLRTLLIHCAQAVSVNNHTLASAILNIIRKNCSISGDDTQRLASCLADCLEARLAGTGCQLYQKLVTKCRNAVGILKVFQLCPFQMAPNYFSNKTILD…
SiGRAS51	SETIT_035052mg	CDS	ATGTCAGCTAGGGCTTCTAACCATCCGTACAAAATTTCAAATGATTCTCAAATGCCATACTACAGTGACTCAGCACCTGTAGGAGAAAATGGTAGGTTTCATGCGATGCAAAATAATCTAGATCATCACTACTCTTCTCCTGATGATGGATCACAGAGGATTAATAGTTCTAACACCCAAGTATTTGAAGCACAGTACTGCACTCTGGAATCGTCGTCAGCAAATGGTATTTATCCTGCACAAAGCTCCACATCTTCTCACAGCATTTCCCCTTTAAGTGGGAGCCCCCTGTCTCAGCATGATGGCCACTCAGATCACACATATAGTTCTCCCCCAAGTGCTTCCTGTCTAACTGAAGTTGCAGATCTCCAGATTAAATTAAAAGAGTTAGAGAATGTT…
SiGRAS51	SETIT_035052mg	Protein	MSARASNHPYKISNDSQMPYYSDSAPVGENGRFHAMQNNLDHHYSSPDDGSQRINSSNTQVFEAQYCTLESSSANGIYPAQSSTSSHSISPLSGSPLSQHDGHSDHTYSSPPSASCLTEVADLQIKLKELENVILGPELDITSDSPESFLQANVQLRPDNWRQLLGIDAGDLKQVIIACGKAVAENDVFATELLISELGQLVSVSGDPMQRLGAYMLEGIVARLSSSGSMLYKSLKCKEPTGSELMSYMHLLYEICPFYKFGYMSANGAIAEAIKGENFVHIIDFQIAQGSQWITLIQALAARPGGPPYIRITGIDDSNSAYARGGGLDIVGRRLHSVAQSCGLPFEFNAVPAASHEVQLEHLAVRPGEIIVVNFAYQLHHVPDESVSIENHRDRIIRM…
SiGRAS52	SETIT_034653mg	CDS	ATGGATGAAGACTTCTCCTCGTCGTCCTCGTCCCGCCACTACCACCACCAGTCGTCGCGCGCCCCGCCGGCGGCGCCCTCGTCGTCGCCCCCGGCGCCCGCGCCGCCGACGCAGCCCCCGTCCACGTCGTCCGGCGCCGGGGGCCATGGCGGCGGGCTGTTCGAGGCGGCGGACTTCTCGTTCCCGCAGGTGGACATCGACCTCGACTTCAGCAGCCCCGCGACGTCCTCCGGCGCGGGGGGCGGGGGCGGAACCGCCGCCTCCTCGTCGGGCGGCGGCGGCGCCGGGAGGTGGGCAGCGCAGCTACTGCTGCAGTGCGCGCGCGCCGTGGCCGCGCGCGACAGCCAGCGCGTGCAGCAGCTCATGTGGATGCTCAACGAGCTGGCCTCGCCGTACGGG…
SiGRAS52	SETIT_034653mg	Protein	MDEDFSSSSSSRHYHHQSSRAPPAAPSSSPPAPAPPTQPPSTSSGAGGHGGGLFEAADFSFPQVDIDLDFSSPATSSGAGGGGGTAASSSGGGGAGRWAAQLLLQCARAVAARDSQRVQQLMWMLNELASPYGDVDQKLASYFLQGLFARLTTSGPRTLRTLAAASDRNTSFESTRRTALRFQELSPWASFGHVAANGAILEAFLEAAAAAASSSSSSSSSQPPRLHILDLSNTFCTQWPTLLEALATRSSDDTPHLSITTVVPAAAPSSAAAQRVMREIAQRLEKFARLMGVPFSFRAVHHAGDLAELDLDGLGLREGGAALAINCVNALRGVAPGGARQRDAFLASLRRLEPRVVTVVEEDADLVEPDPDASSSEEAASTEAAFIKVFTEGLRFFSA…
SiGRAS53	SETIT_040237mg	CDS	ATGAAGCCCATGAGCTGCCACGATCAGGAGCACCCGGCCGAGCTCGCCGCCGCCACGAGCAGCACCGGCTTCGACTGGCTCGAGGACTCCCTTTCCTTCCTCGCCGCAGATGTTGACATCGCCGGCGGCTACGGGTGGTGGTGTAACCCCGCGGCGGCGCAGCAAGATGACATTGGCAGCGTCGTGGCGCATACGCTCTCGCCCCCGGCGCCGCTGCCGACGAGCAGTTCGCCCCTGGCGCACGCCTCCCCAAGCATTGCGTCTCCGGTGGTGTCGTCGCCGTCGGAGCCTTCGTCCAAGAAGCGCAAGTCGCCGGCGCACAGGGCATCCGGCCATAGCAGCAGCAACCAGCGTCGCCGCGCTGAGCGGGACAGGCCAGGCGGTGGCGGAAACGGCAAG…
SiGRAS53	SETIT_040237mg	Protein	MKPMSCHDQEHPAELAAATSSTGFDWLEDSLSFLAADVDIAGGYGWWCNPAAAQQDDIGSVVAHTLSPPAPLPTSSSPLAHASPSIASPVVSSPSEPSSKKRKSPAHRASGHSSSNQRRRAERDRPGGGGNGKKGGSKGGGAGSDRDTRWAEQLLNPCAAAVEAGNLSRAQHLFYVLGELASFSGDANHRLAAHGLHALSRRLPAAVGPAAAASVRVPPCERPAPAFAGAEPRLFRASLIRFHEVSPWFALPNALANAAIARAAAAGAPRPLHVVDLGVSHGVQWPTLLESLTRMPGGRAPPSVRLTVVAAGTPPAPFSASPPGYDFSPHLLRYAKSINLPLAISRAACLDSVHSLAAPGEALVVCLQFRLGHTTADERARILNKVRGLNPELVVLSEV…
SiGRAS54	SETIT_034417mg	CDS	ATGGGTCTGGATAATACTTATGGCGAGCTATCTGGCATGTTCTGTGGAGGCTTGTCTTACGATGGTTACGCAGACCACAGCAGCTCAAGTGATTATTTCAGGTTCATAGATCCACTGCCTGCGGTTGTGCCCCAGATCGCAGCAGAGCCCTATTCCAATCCTTCATCCACCGTGTCGAGGGCCAACACTGAAACTGACAACCCGGAGGATTGGGAGTTCATCTCAGATGAGTCCCTCAACTATATTAGCCGGATGCTCATGGAGGAGGATATTGATGAGAAATGCAGCATGTACCAGGCGGAGTCAGCAGCACTACGTGCTGCTGCAAAGCCATTCTACGACATTCTTGGGCACAAGTTTCCACCGTCTCCTGATCACCAGCTGACCCCTTGGTCTGTG…
SiGRAS54	SETIT_034417mg	Protein	MGLDNTYGELSGMFCGGLSYDGYADHSSSSDYFRFIDPLPAVVPQIAAEPYSNPSSTVSRANTETDNPEDWEFISDESLNYISRMLMEEDIDEKCSMYQAESAALRAAAKPFYDILGHKFPPSPDHQLTPWSVDSPSESGSSSRTQSVASTVTSSSVGGAVDSNRRYDAGRSGQMESYRGLCGQSSQPLVGPSSDACSAAGVLEDPLITNGRIPEYLFESLPTWDFRRGIEEAQKFLPVRNKLVIDLEAGGVARPQEARKDVSLNARKADVLNSRKNRQSEDLDLMEGRNIKQSAFCSDEPDWIEMFDDLLRQTEKKATDLRELMRNEASKNSQVTQTKGPSGPRTRGRKPTKKDVVDLRTILIHCAQAVAADDRRTANELLKQIRHHSKPNGDGAQRL…
SiGRAS55	SETIT_040022mg	CDS	ATGGACGTGACCATGGACGACGTGGCCGGGGACCTCGAGTTCTCCGGCTGCAGTTCCACCACCACCTCGTCGTCGTCGCCGTCGCTGGACGACGGCATGGGGATGTACGCGTGGAATGGGCTGTCCCCGGTGGCAGACTGGGGCTCGTTCTATCCTGACGACGGAGGCCAGGACCTGCACGGCCTCATCGAGTCCATGCTCTGCGACGACACGCTCGTCGGCGCCGCCGACCTCCACCCGGCCATGTTCCCGGACGAGGTGTACTGCTGCTCCAACGGCTCTGCCCCGAGCAGCACCACCACGACGAACCCGGGCACGCCTGTGAACGACGGCGACGCGGCGCAGGGCGACTGCCCCGAGAAGGGCCTCCGCCTGCTCCACCTGCTCATGGCGGCGGCG…
SiGRAS55	SETIT_040022mg	Protein	MDVTMDDVAGDLEFSGCSSTTTSSSSPSLDDGMGMYAWNGLSPVADWGSFYPDDGGQDLHGLIESMLCDDTLVGAADLHPAMFPDEVYCCSNGSAPSSTTTTNPGTPVNDGDAAQGDCPEKGLRLLHLLMAAAEALSGPHKSRELARVILVRLKQMVSHTGDSAAVSNMERLAAHFTDALQGLLDGSHPAGGAGRQAAAASHGHHHQHAGDVLTAFQMLQDMSPYMKFGHFTANQAILEAVAGDRRVHVVDYDIAEGVQWASLMQAMISRPDGVPPPHLRITAVSRGGGGGARAVQEAGRRLAAFAASIGQPFSFGQCRLDSDERFRPATVRMVKGETLVANCVLNQAAATTTIRRPTGSVASFLAGMATLGAKVVTVVEEDQGEPEKDDEEAGGGFVA…
SiGRAS56	SETIT_035089mg	CDS	ATGTCGACACAGGCCTCTAACCGGTCATACAGATATCCGGACAATACCCAGATATCGTACTACAATGGCAATCTAGTGCATGTTGGGGGCAATGGTACTTACTATATGCCACAAAATCATGATGATGGTCATTACATTTCCTCTGATGATGGATCGCAGACCAGCAATTCTAGAGCTCAAGGTTTTCAAGCACAGTACTGCACCCTAGACTCGTCCTCAGCCAATTGTGTTTATCCTGCACATAGCTCTACCTCTTCTCAGAGCATAAGTGGGAGTCCTCTGTCTCAGCAAGAGAGCCACTCAGATCATGCATATGGTTCCTCTCCAAGTGCGTCGTGTGTTACTCAGGTCCCGAGTTGGACACTTAAGGATCTAGAAAATGTAATGCTTGGACCTGAT…
SiGRAS56	SETIT_035089mg	Protein	MSTQASNRSYRYPDNTQISYYNGNLVHVGGNGTYYMPQNHDDGHYISSDDGSQTSNSRAQGFQAQYCTLDSSSANCVYPAHSSTSSQSISGSPLSQQESHSDHAYGSSPSASCVTQVPSWTLKDLENVMLGPDSDIGSPDSSLLPGTALHENNWRELLGIKTGDLRQVIIACGKAVDENAFYMDALMSELRQMVSVSGEPMQRLGAYMLEGLIARLSFTGHALYKSLKCKEPVATSSELMSYMHLLYDICPFFKFGYMSANGAIADAVKGENFIHIIDFQIAQGSQWMTMIQALASRPGRRPYLRITGIDDSNSAHARGGGLDIVGQRLHSIAQSCGLPFEFNPVPAASHEVMYEHLCVRSGEAIVVNFAYQLHHTPDESVGIENHRDRILRMVKSLSP…
SiGRAS57	SETIT_035728mg	CDS	ATGCCGCTCGGCGCCGCAGAGGCCTGCTGCTGGGAGGCCCCCTGCGCCGCCGCGCAACCGCAGGAGGACAACACTTTCCTCCGGTGGATCATCGGCGGCGATGACGGGTCCTCGGCCGTCATGGACCACATCCCCGCCTCTTCCGCGCACCAGCCGCTGCCGTCGCTTCCGCCCTTGGATACGCCCCCGCCTCCGAATTTCGCCCTGAAACCCAACGCGGAGGCGGAGGCGGAGGCGGCCAACGACGGCACAACAGCTGCCTTGGCGGTGGAGCAGCTCGCCGAGGCGGCCACACTTGCGGAAGCCGGTGACGTCCTCGGCGCCCGCGAGACATTATTGGCTATGGCGCCAGATATTGGAGCGCCGGGGACGCCATTACTCCGCTCTGCCTTGTACTTG…
SiGRAS57	SETIT_035728mg	Protein	MPLGAAEACCWEAPCAAAQPQEDNTFLRWIIGGDDGSSAVMDHIPASSAHQPLPSLPPLDTPPPPNFALKPNAEAEAEAANDGTTAALAVEQLAEAATLAEAGDVLGARETLLAMAPDIGAPGTPLLRSALYLKDALRVALSGSSSSSNPNSVVLIKKLGAYKAFSEISPVLQFAHFTCVQAVLDHLAAAACIHVLDLDIGVGDQWASLMHKLARRRPGAALKVTALVSGTASLELQLVHDNLSSFAAETRVQFRFAAFNLDAVNPAELLAIAAGEGEAIAVHLPAGSVRGPVLELVRRLGAKLVVSVDRGCDRGELPFAAHLLQAFQWCASMLESMDAVVGAGSDVIERLVIQPRVESCVLRRYRAAANGEKTPPWRAMLASAGFVPVPASSFAEAQA…
