# Supplementary material for: Genome-wide investigation of the GRAS transcription factor family in foxtail millet (Setaria italica L.)
Source: BMC Plant Biol. 2021 Nov 3;21:508. doi: 10.1186/s12870-021-03277-y (PMC8565077; doi:10.1186/s12870-021-03277-y)
Supplement: Supplementary file 3 — Additional file 3 : Table S3. Analysis and distribution of the conserved motifs of GRAS proteins. [file 12870_2021_3277_MOESM3_ESM.xlsx]

## Sheet: Setaria italica
Supplementary Table 3 Analysis and distribution of conserved motifs in GRAS proteins
Motif	Width	Best possible match
1	26	LGREILNVIACEGAERVERPETYKQW
2	15	VHIVDFGIAQGFQWP
3	29	NTPFFLTRFREALFYYSALFDSLDATLPR
4	21	EDGGWLLLGWKGRPLYAVSAW
5	21	CPFLKFAHFTANQAILEAVAG
6	28	LEETGRRLAKFAESLGVPFZFRAVAARW
7	29	QHASPTGDPTQRLAAYFADGLAARLAGTG
8	21	DAVLRTVRKLRPKVVTLVEQE
9	29	QARMERAGFRQVPLSPEAVKQARDLLRSY
10	15	SRPGGPPHLRJTGID

## Sheet: others species
Supplementary Table 3 Analysis and distribution of conserved motifs in GRAS proteins
Motif	Width	Best possible match
1	29	LGREIVNVVACEGAERVERHETYKQWRAR
2	21	VHIIDFGIGQGFQWPSLJQAL
3	29	NAPFFLTRFREALFYYSALFDSLDATLPR
4	17	DDGCLLLGWKGRPLIAA
5	21	FYEACPFLKFAHFTANQAILE
6	21	TGRRLAKFAESLGVPFEFHAV
7	21	GDPMQRLAAYFAEALAARLAG
8	15	LGWKGRPLVAASAWR
9	21	PRDAVLRLVRSLNPKVVTLVE
10	21	LLJACAZAVAAGBLRAANELL
