# Supplementary material for: Genome-wide investigation of the GRAS transcription factor family in foxtail millet (Setaria italica L.)
Source: BMC Plant Biol. 2021 Nov 3;21:508. doi: 10.1186/s12870-021-03277-y (PMC8565077; doi:10.1186/s12870-021-03277-y)
Supplement: Supplementary file 4 — Additional file 4 : Table S4. Cis-regulatory elements in the promoter region of GRAS genes. [file 12870_2021_3277_MOESM4_ESM.xlsx]

## Sheet: cis acting elements
Additional file 4: Table S4 Cis-regulatory elements in the promoter region of GRAS genes.
Category	Cis-regulatory elements	Sequence	Function	Number of genes	Gene name
Devolepment related elements	AC-II	CCACCAACCCCC		1	SiGRAS06
Devolepment related elements	HD-Zip 1	CAAT(A/T)ATTG	element involved in differentiation of the palisade mesophyll cells	1	SiGRAS49
Devolepment related elements	motif I	gGTACGTGGCG	cis-acting regulatory element root specific	1	SiGRAS47
Devolepment related elements	MSA-like	(T/C)C(T/C)AACGG(T/C)(T/C)A	cis-acting element involved in cell cycle regulation	3	SiGRAS02,SiGRAS23,SiGRAS46
Devolepment related elements	OCT	CGCGGATC		3	SiGRAS06,SiGRAS54,SiGRAS57
Devolepment related elements	circadian	CAAAGATATC	cis-acting regulatory element involved in circadian control	5	SiGRAS14,SiGRAS32,SiGRAS44,SiGRAS51,SiGRAS52
Devolepment related elements	dOCT	CACGGATC		6	SiGRAS02,SiGRAS06,SiGRAS17,SiGRAS26,SiGRAS32,SiGRAS54
Devolepment related elements	AC-I	(T/C)C(T/C)(C/T)ACC(T/C)ACC		8	SiGRAS03,SiGRAS21,SiGRAS22,SiGRAS32,SiGRAS34,SiGRAS35,SiGRAS47,SiGRAS54
Devolepment related elements	RY-element	CATGCATG	cis-acting regulatory element involved in seed-specific regulation	9	SiGRAS01,SiGRAS13,SiGRAS20,SiGRAS22,SiGRAS26,SiGRAS39,SiGRAS47,SiGRAS49,SiGRAS51
Devolepment related elements	GCN4_motif	TGAGTCA	cis-regulatory element involved in endosperm expression	11	SiGRAS06,SiGRAS12,SiGRAS13,SiGRAS14,SiGRAS18,SiGRAS30,SiGRAS31,SiGRAS36,SiGRAS38,SiGRAS40,SiGRAS50
Devolepment related elements	CCGTCC-box	CCGTCC		27	SiGRAS02,SiGRAS05,SiGRAS06,SiGRAS07,SiGRAS10,SiGRAS16,SiGRAS19,SiGRAS21,SiGRAS22,SiGRAS23,SiGRAS24,SiGRAS26,SiGRAS28,SiGRAS29,SiGRAS33,SiGRAS34,SiGRAS35,SiGRAS37,SiGRAS42,SiGRAS43,SiGRAS46,SiGRAS47,SiGRAS48,SiGRAS53,SiGRAS54,SiGRAS55,SiGRAS56
Devolepment related elements	CAT-box	GCCACT	cis-acting regulatory element related to meristem expression	28	SiGRAS01,SiGRAS02,SiGRAS03,SiGRAS04,SiGRAS08,SiGRAS12,SiGRAS15,SiGRAS20,SiGRAS23,SiGRAS24,SiGRAS25,SiGRAS26,SiGRAS27,SiGRAS28,SiGRAS30,SiGRAS31,SiGRAS34,SiGRAS35,SiGRAS36,SiGRAS37,SiGRAS38,SiGRAS39,SiGRAS40,SiGRAS41,SiGRAS44,SiGRAS47,SiGRAS53,SiGRAS57
Devolepment related elements	CCAAT-box	CAACGG	MYBHv1 binding site	29	SiGRAS02,SiGRAS04,SiGRAS05,SiGRAS07,SiGRAS09,SiGRAS12,SiGRAS14,SiGRAS17,SiGRAS18,SiGRAS19,SiGRAS20,SiGRAS23,SiGRAS27,SiGRAS30,SiGRAS31,SiGRAS32,SiGRAS33,SiGRAS34,SiGRAS35,SiGRAS39,SiGRAS40,SiGRAS41,SiGRAS43,SiGRAS45,SiGRAS47,SiGRAS50,SiGRAS53,SiGRAS55,SiGRAS57
Devolepment related elements	O2-site	GATGATGTGG	cis-acting regulatory element involved in zein metabolism regulation	29	SiGRAS02,SiGRAS03,SiGRAS05,SiGRAS06,SiGRAS07,SiGRAS12,SiGRAS13,SiGRAS14,SiGRAS15,SiGRAS17,SiGRAS18,SiGRAS19,SiGRAS20,SiGRAS22,SiGRAS26,SiGRAS28,SiGRAS32,SiGRAS34,SiGRAS35,SiGRAS36,SiGRAS37,SiGRAS44,SiGRAS47,SiGRAS48,SiGRAS49,SiGRAS51,SiGRAS52,SiGRAS53,SiGRAS56
Devolepment related elements	AAGAA-motif	AAGAA		33	SiGRAS01,SiGRAS02,SiGRAS04,SiGRAS05,SiGRAS09,SiGRAS10,SiGRAS11,SiGRAS12,SiGRAS13,SiGRAS20,SiGRAS22,SiGRAS23,SiGRAS25,SiGRAS28,SiGRAS29,SiGRAS30,SiGRAS31,SiGRAS36,SiGRAS41,SiGRAS42,SiGRAS43,SiGRAS44,SiGRAS45,SiGRAS46,SiGRAS48,SiGRAS49,SiGRAS50,SiGRAS51,SiGRAS52,SiGRAS53,SiGRAS54,SiGRAS55,SiGRAS57
Devolepment related elements	as-1	TGACG		48	SiGRAS01,SiGRAS02,SiGRAS03,SiGRAS04,SiGRAS05,SiGRAS06,SiGRAS07,SiGRAS08,SiGRAS09,SiGRAS11,SiGRAS12,SiGRAS13,SiGRAS14,SiGRAS15,SiGRAS16,SiGRAS18,SiGRAS19,SiGRAS20,SiGRAS21,SiGRAS22,SiGRAS23,SiGRAS25,SiGRAS26,SiGRAS27,SiGRAS28,SiGRAS29,SiGRAS30,SiGRAS31,SiGRAS33,SiGRAS34,SiGRAS35,SiGRAS36,SiGRAS38,SiGRAS39,SiGRAS40,SiGRAS41,SiGRAS42,SiGRAS43,SiGRAS45,SiGRAS46,SiGRAS47,SiGRAS48,SiGRAS49,SiGRAS50,SiG…
Environmental stress-related element	box S	AGCCACC		18	SiGRAS13,SiGRAS21,SiGRAS01,SiGRAS07,SiGRAS08,SiGRAS14,SiGRAS17,SiGRAS18,SiGRAS21,SiGRAS22,SiGRAS23,SiGRAS25,SiGRAS29,SiGRAS30,SiGRAS37,SiGRAS42,SiGRAS43,SiGRAS52,SiGRAS54,SiGRAS57
Environmental stress-related element	TC-rich repeats	GTTTTCTTAC	cis-acting element involved in defense and stress responsiveness	18	SiGRAS03,SiGRAS11,SiGRAS12,SiGRAS13,SiGRAS14,SiGRAS16,SiGRAS18,SiGRAS25,SiGRAS31,SiGRAS40,SiGRAS42,SiGRAS44,SiGRAS46,SiGRAS48,SiGRAS49,SiGRAS51,SiGRAS55,SiGRAS56
Environmental stress-related element	WUN-motif	AAATTACT		18	SiGRAS03,SiGRAS09,SiGRAS11,SiGRAS14,SiGRAS15,SiGRAS17,SiGRAS22,SiGRAS26,SiGRAS32,SiGRAS36,SiGRAS39,SiGRAS40,SiGRAS46,SiGRAS47,SiGRAS51,SiGRAS53,SiGRAS55,SiGRAS56
Environmental stress-related element	LTR	CCGAAA	cis-acting element involved in low-temperature responsiveness	23	SiGRAS02,SiGRAS05,SiGRAS06,SiGRAS07,SiGRAS11,SiGRAS12,SiGRAS15,SiGRAS16,SiGRAS23,SiGRAS26,SiGRAS27,SiGRAS28,SiGRAS29,SiGRAS33,SiGRAS40,SiGRAS44,SiGRAS45,SiGRAS46,SiGRAS48,SiGRAS51,SiGRAS52,SiGRAS54,SiGRAS56
Environmental stress-related element	GC-motif	CCCCCG	enhancer-like element involved in anoxic specific inducibility	25	SiGRAS01,SiGRAS02,SiGRAS03,SiGRAS04,SiGRAS05,SiGRAS06,SiGRAS08,SiGRAS13,SiGRAS15,SiGRAS16,SiGRAS19,SiGRAS22,SiGRAS23,SiGRAS25,SiGRAS26,SiGRAS32,SiGRAS33,SiGRAS41,SiGRAS45,SiGRAS47,SiGRAS48,SiGRAS49,SiGRAS52,SiGRAS54,SiGRAS57
Environmental stress-related element	W box	TTGACC		31	SiGRAS01,SiGRAS02,SiGRAS03,SiGRAS06,SiGRAS08,SiGRAS10,SiGRAS11,SiGRAS13,SiGRAS15,SiGRAS16,SiGRAS20,SiGRAS22,SiGRAS23,SiGRAS30,SiGRAS31,SiGRAS33,SiGRAS36,SiGRAS37,SiGRAS38,SiGRAS39,SiGRAS40,SiGRAS42,SiGRAS43,SiGRAS44,SiGRAS47,SiGRAS51,SiGRAS52,SiGRAS54,SiGRAS55,SiGRAS56,SiGRAS57
Environmental stress-related element	MBS	CAACTG	MYB binding site involved in drought-inducibility	34	SiGRAS03,SiGRAS04,SiGRAS09,SiGRAS10,SiGRAS11,SiGRAS12,SiGRAS13,SiGRAS14,SiGRAS19,SiGRAS20,SiGRAS21,SiGRAS22,SiGRAS23,SiGRAS24,SiGRAS27,SiGRAS29,SiGRAS31,SiGRAS32,SiGRAS34,SiGRAS35,SiGRAS36,SiGRAS38,SiGRAS39,SiGRAS40,SiGRAS42,SiGRAS43,SiGRAS44,SiGRAS46,SiGRAS48,SiGRAS50,SiGRAS51,SiGRAS53,SiGRAS56,SiGRAS57
Environmental stress-related element	ARE	AAACCA	cis-acting regulatory element essential for the anaerobic induction	46	SiGRAS01,SiGRAS03,SiGRAS04,SiGRAS05,SiGRAS06,SiGRAS07,SiGRAS08,SiGRAS09,SiGRAS10,SiGRAS11,SiGRAS12,SiGRAS13,SiGRAS14,SiGRAS15,SiGRAS17,SiGRAS18,SiGRAS19,SiGRAS20,SiGRAS23,SiGRAS24,SiGRAS25,SiGRAS27,SiGRAS28,SiGRAS29,SiGRAS30,SiGRAS31,SiGRAS33,SiGRAS36,SiGRAS37,SiGRAS38,SiGRAS39,SiGRAS40,SiGRAS42,SiGRAS44,SiGRAS45,SiGRAS46,SiGRAS47,SiGRAS48,SiGRAS49,SiGRAS50,SiGRAS51,SiGRAS52,SiGRAS54,SiGRAS55,SiG…
Hormone responsive elements	TATC-box	TATCCCA	cis-acting element involved in gibberellin-responsiveness	8	SiGRAS02,SiGRAS04,SiGRAS10,SiGRAS13,SiGRAS17,SiGRAS31,SiGRAS48,SiGRAS56
Hormone responsive elements	AuxRR-core	GGTCCAT	cis-acting regulatory element involved in auxin responsiveness	10	SiGRAS03,SiGRAS15,SiGRAS19,SiGRAS26,SiGRAS40,SiGRAS41,SiGRAS43,SiGRAS49,SiGRAS53,SiGRAS57
Hormone responsive elements	GARE-motif	TCTGTTG	gibberellin-responsive element	11	SiGRAS08,SiGRAS11,SiGRAS16,SiGRAS23,SiGRAS24,SiGRAS26,SiGRAS32,SiGRAS42,SiGRAS45,SiGRAS51,SiGRAS53
Hormone responsive elements	TCA-element	CCATCTTTTT	cis-acting element involved in salicylic acid responsiveness	18	SiGRAS03,SiGRAS05,SiGRAS06,SiGRAS15,SiGRAS16,SiGRAS17,SiGRAS18,SiGRAS21,SiGRAS28,SiGRAS29,SiGRAS30,SiGRAS34,SiGRAS35,SiGRAS36,SiGRAS37,SiGRAS42,SiGRAS44,SiGRAS48
Hormone responsive elements	ERE	ATTTTAAA		19	SiGRAS04,SiGRAS08,SiGRAS11,SiGRAS12,SiGRAS17,SiGRAS18,SiGRAS20,SiGRAS25,SiGRAS26,SiGRAS36,SiGRAS38,SiGRAS41,SiGRAS44,SiGRAS45,SiGRAS48,SiGRAS49,SiGRAS50,SiGRAS51,SiGRAS56
Hormone responsive elements	P-box	CCTTTTG	gibberellin-responsive element	22	SiGRAS01,SiGRAS03,SiGRAS04,SiGRAS05,SiGRAS10,SiGRAS12,SiGRAS16,SiGRAS17,SiGRAS18,SiGRAS19,SiGRAS20,SiGRAS28,SiGRAS30,SiGRAS36,SiGRAS37,SiGRAS40,SiGRAS48,SiGRAS51,SiGRAS52,SiGRAS53,SiGRAS54,SiGRAS55
Hormone responsive elements	TGA-element	AACGAC	auxin-responsive element	26	SiGRAS02,SiGRAS04,SiGRAS06,SiGRAS07,SiGRAS08,SiGRAS12,SiGRAS13,SiGRAS14,SiGRAS15,SiGRAS22,SiGRAS23,SiGRAS24,SiGRAS31,SiGRAS33,SiGRAS38,SiGRAS39,SiGRAS41,SiGRAS43,SiGRAS47,SiGRAS48,SiGRAS49,SiGRAS50,SiGRAS51,SiGRAS52,SiGRAS53,SiGRAS57
Hormone responsive elements	ABRE	ACGTG	cis-acting element involved in the abscisic acid responsiveness	47	SiGRAS01,SiGRAS02,SiGRAS03,SiGRAS04,SiGRAS05,SiGRAS06,SiGRAS07,SiGRAS08,SiGRAS09,SiGRAS11,SiGRAS13,SiGRAS14,SiGRAS15,SiGRAS16,SiGRAS17,SiGRAS18,SiGRAS19,SiGRAS20,SiGRAS21,SiGRAS22,SiGRAS23,SiGRAS24,SiGRAS25,SiGRAS26,SiGRAS28,SiGRAS29,SiGRAS30,SiGRAS31,SiGRAS33,SiGRAS34,SiGRAS35,SiGRAS38,SiGRAS39,SiGRAS40,SiGRAS41,SiGRAS42,SiGRAS43,SiGRAS44,SiGRAS45,SiGRAS46,SiGRAS47,SiGRAS49,SiGRAS50,SiGRAS52,SiG…
Hormone responsive elements	CGTCA-motif	CGTCA	cis-acting regulatory element involved in the MeJA-responsiveness	48	SiGRAS01,SiGRAS02,SiGRAS03,SiGRAS04,SiGRAS05,SiGRAS06,SiGRAS07,SiGRAS08,SiGRAS09,SiGRAS11,SiGRAS12,SiGRAS13,SiGRAS14,SiGRAS15,SiGRAS16,SiGRAS18,SiGRAS19,SiGRAS20,SiGRAS21,SiGRAS22,SiGRAS23,SiGRAS25,SiGRAS26,SiGRAS27,SiGRAS28,SiGRAS29,SiGRAS30,SiGRAS31,SiGRAS33,SiGRAS34,SiGRAS35,SiGRAS36,SiGRAS38,SiGRAS39,SiGRAS40,SiGRAS41,SiGRAS42,SiGRAS43,SiGRAS45,SiGRAS46,SiGRAS47,SiGRAS48,SiGRAS49,SiGRAS50,SiG…
Hormone responsive elements	TGACG-motif	TGACG	cis-acting regulatory element involved in the MeJA-responsiveness	48	SiGRAS01,SiGRAS02,SiGRAS03,SiGRAS04,SiGRAS05,SiGRAS06,SiGRAS07,SiGRAS08,SiGRAS09,SiGRAS11,SiGRAS12,SiGRAS13,SiGRAS14,SiGRAS15,SiGRAS16,SiGRAS18,SiGRAS19,SiGRAS20,SiGRAS21,SiGRAS22,SiGRAS23,SiGRAS25,SiGRAS26,SiGRAS27,SiGRAS28,SiGRAS29,SiGRAS30,SiGRAS31,SiGRAS33,SiGRAS34,SiGRAS35,SiGRAS36,SiGRAS38,SiGRAS39,SiGRAS40,SiGRAS41,SiGRAS42,SiGRAS43,SiGRAS45,SiGRAS46,SiGRAS47,SiGRAS48,SiGRAS49,SiGRAS50,SiG…
Light responsive elements	4cl-CMA2b	TCTCACCAACCCCA	light responsive element	1	SiGRAS24
Light responsive elements	CAG-motif	GAAAGGCAGAC	part of a light response element	1	SiGRAS16
Light responsive elements	chs-Unit 1 m1	ACCTAACCCGC	part of a light responsive element	1	SiGRAS44
Light responsive elements	Footprinting A	ATCCTATCTCATCCATTT	part of a light responsive element	1	SiGRAS06
Light responsive elements	Pc-CMA2c	GCCCACGCA	part of a light responsive element	1	SiGRAS04
Light responsive elements	sbp-CMA1c	GCTTATCTGGTCCA	part of a light responsive element	1	SiGRAS53
Light responsive elements	C-box	ACGAGCACCGCC	cis-acting regulatory element involved in light responsiveness	1	SiGRAS27
Light responsive elements	AAAC-motif	CAATCAAAACCT	light responsive element	2	SiGRAS17,SiGRAS57
Light responsive elements	GA-motif	ATAGATAA	part of a light responsive element	2	SiGRAS44,SiGRAS56
Light responsive elements	3-AF1 binding site	TAAGAGAGGAA	light responsive element	3	SiGRAS16,SiGRAS48,SiGRAS53
Light responsive elements	chs-CMA2a	TCACTTGA	part of a light responsive element	3	SiGRAS24,SiGRAS27,SiGRAS39
Light responsive elements	chs-CMA1a	TTACTTAA	part of a light responsive element	4	SiGRAS36,SiGRAS40,SiGRAS46,SiGRAS56
Light responsive elements	Gap-box	CAAATGAA(A/G)A	part of a light responsive element	4	SiGRAS02,SiGRAS30,SiGRAS36,SiGRAS43
Light responsive elements	GATT-motif	CTCCTGATTAGC	part of a light responsive element	4	SiGRAS16,SiGRAS36,SiGRAS45,SiGRAS47
Light responsive elements	ATC-motif	AGTAATCT	part of a conserved DNA module involved in light responsiveness	5	SiGRAS28,SiGRAS37,SiGRAS39,SiGRAS46,SiGRAS57
Light responsive elements	Box II	CCACGTGGC	part of a light responsive element	6	SiGRAS08,SiGRAS24,SiGRAS26,SiGRAS34,SiGRAS35,SiGRAS55
Light responsive elements	ACE	GACACGTATG	cis-acting element involved in light responsiveness	7	SiGRAS06,SiGRAS09,SiGRAS13,SiGRAS23,SiGRAS25,SiGRAS33,SiGRAS52
Light responsive elements	GTGGC-motif	GATTCTGTGGC	part of a light responsive element	8	SiGRAS02,SiGRAS15,SiGRAS22,SiGRAS25,SiGRAS31,SiGRAS33,SiGRAS46,SiGRAS48
Light responsive elements	ATCT-motif	AATCTAATCC	part of a conserved DNA module involved in light responsiveness	9	SiGRAS02,SiGRAS03,SiGRAS15,SiGRAS19,SiGRAS20,SiGRAS22,SiGRAS30,SiGRAS41,SiGRAS45
Light responsive elements	LAMP-element	CTTTATCA	part of a light responsive element	9	SiGRAS01,SiGRAS10,SiGRAS12,SiGRAS25,SiGRAS30,SiGRAS42,SiGRAS44,SiGRAS51,SiGRAS55
Light responsive elements	MRE	AACCTAA	MYB binding site involved in light responsiveness	9	SiGRAS06,SiGRAS12,SiGRAS16,SiGRAS17,SiGRAS18,SiGRAS20,SiGRAS39,SiGRAS47,SiGRAS50
Light responsive elements	AE-box	AGAAACTT	part of a module for light response	13	SiGRAS06,SiGRAS18,SiGRAS04,SiGRAS09,SiGRAS16,SiGRAS21,SiGRAS31,SiGRAS39,SiGRAS42,SiGRAS43,SiGRAS51,SiGRAS53,SiGRAS54,SiGRAS55,SiGRAS56
Light responsive elements	TCCC-motif	TCTCCCT	part of a light responsive element	15	SiGRAS02,SiGRAS03,SiGRAS04,SiGRAS08,SiGRAS13,SiGRAS16,SiGRAS17,SiGRAS22,SiGRAS23,SiGRAS27,SiGRAS31,SiGRAS33,SiGRAS43,SiGRAS45,SiGRAS52
Light responsive elements	GATA-motif	GATAGGG	part of a light responsive element	17	SiGRAS04,SiGRAS09,SiGRAS12,SiGRAS14,SiGRAS18,SiGRAS22,SiGRAS25,SiGRAS27,SiGRAS30,SiGRAS31,SiGRAS39,SiGRAS45,SiGRAS46,SiGRAS48,SiGRAS50,SiGRAS55,SiGRAS56
Light responsive elements	I-box	cCATATCCAAT	part of a light responsive element	25	SiGRAS01,SiGRAS08,SiGRAS10,SiGRAS11,SiGRAS14,SiGRAS15,SiGRAS16,SiGRAS17,SiGRAS19,SiGRAS20,SiGRAS21,SiGRAS22,SiGRAS25,SiGRAS26,SiGRAS30,SiGRAS32,SiGRAS34,SiGRAS35,SiGRAS38,SiGRAS41,SiGRAS43,SiGRAS46,SiGRAS52,SiGRAS55,SiGRAS57
Light responsive elements	GT1-motif	GGTTAA	light responsive element	31	SiGRAS01,SiGRAS02,SiGRAS07,SiGRAS10,SiGRAS11,SiGRAS12,SiGRAS14,SiGRAS15,SiGRAS16,SiGRAS17,SiGRAS18,SiGRAS24,SiGRAS25,SiGRAS30,SiGRAS31,SiGRAS32,SiGRAS34,SiGRAS35,SiGRAS36,SiGRAS37,SiGRAS40,SiGRAS41,SiGRAS42,SiGRAS44,SiGRAS45,SiGRAS48,SiGRAS49,SiGRAS53,SiGRAS55,SiGRAS56,SiGRAS57
Light responsive elements	Sp1	GGGCGG	light responsive element	31	SiGRAS01,SiGRAS02,SiGRAS03,SiGRAS05,SiGRAS07,SiGRAS10,SiGRAS13,SiGRAS14,SiGRAS16,SiGRAS18,SiGRAS19,SiGRAS21,SiGRAS22,SiGRAS23,SiGRAS25,SiGRAS26,SiGRAS27,SiGRAS29,SiGRAS30,SiGRAS31,SiGRAS33,SiGRAS40,SiGRAS43,SiGRAS45,SiGRAS46,SiGRAS48,SiGRAS49,SiGRAS52,SiGRAS53,SiGRAS54,SiGRAS57
Light responsive elements	TCT-motif	TCTTAC	part of a light responsive element	34	SiGRAS01,SiGRAS02,SiGRAS03,SiGRAS04,SiGRAS05,SiGRAS07,SiGRAS09,SiGRAS10,SiGRAS11,SiGRAS12,SiGRAS13,SiGRAS15,SiGRAS16,SiGRAS19,SiGRAS23,SiGRAS27,SiGRAS28,SiGRAS30,SiGRAS36,SiGRAS38,SiGRAS39,SiGRAS40,SiGRAS41,SiGRAS43,SiGRAS44,SiGRAS45,SiGRAS49,SiGRAS50,SiGRAS51,SiGRAS53,SiGRAS54,SiGRAS55,SiGRAS56,SiGRAS57
Light responsive elements	Box 4	ATTAAT	part of a conserved DNA module involved in light responsiveness	38	SiGRAS03,SiGRAS07,SiGRAS08,SiGRAS09,SiGRAS13,SiGRAS14,SiGRAS16,SiGRAS17,SiGRAS18,SiGRAS19,SiGRAS20,SiGRAS21,SiGRAS22,SiGRAS23,SiGRAS24,SiGRAS26,SiGRAS27,SiGRAS29,SiGRAS32,SiGRAS33,SiGRAS34,SiGRAS35,SiGRAS36,SiGRAS39,SiGRAS41,SiGRAS42,SiGRAS43,SiGRAS44,SiGRAS45,SiGRAS46,SiGRAS47,SiGRAS48,SiGRAS49,SiGRAS51,SiGRAS54,SiGRAS55,SiGRAS56,SiGRAS57
Light responsive elements	G-box	CACGTC	cis-acting regulatory element involved in light responsiveness	47	SiGRAS01,SiGRAS02,SiGRAS03,SiGRAS04,SiGRAS05,SiGRAS07,SiGRAS08,SiGRAS09,SiGRAS10,SiGRAS11,SiGRAS12,SiGRAS13,SiGRAS14,SiGRAS15,SiGRAS16,SiGRAS17,SiGRAS18,SiGRAS19,SiGRAS20,SiGRAS21,SiGRAS22,SiGRAS23,SiGRAS24,SiGRAS25,SiGRAS26,SiGRAS28,SiGRAS29,SiGRAS30,SiGRAS31,SiGRAS33,SiGRAS34,SiGRAS35,SiGRAS38,SiGRAS39,SiGRAS40,SiGRAS41,SiGRAS42,SiGRAS43,SiGRAS45,SiGRAS46,SiGRAS47,SiGRAS49,SiGRAS50,SiGRAS52,SiG…
Other elements	ACTCATCCT sequence	ACTCATCCT		1	SiGRAS18
Other elements	F-box	CTATTCTCATT		1	SiGRAS47
Other elements	plant_AP-2-like	CGACCAGG		1	SiGRAS33
Other elements	Unnamed__3	AATGATGTGTCAAT		1	SiGRAS36
Other elements	Y-box	TGTGGAGGAGCA		1	SiGRAS08
Other elements	AP-1	TGAGTTAG		2	SiGRAS48,SiGRAS50
Other elements	AT~ABRE	TACGTGTC		2	SiGRAS23,SiGRAS25
Other elements	GC-repeat	GGCCTCGCCACG		2	SiGRAS23,SiGRAS26
Other elements	re2f-1	GCGGGAAA		2	SiGRAS04,SiGRAS40
Other elements	AT-rich sequence	TAAAATACT	element for maximal elicitor-mediated activation (2copies)	4	SiGRAS02,SiGRAS25,SiGRAS46,SiGRAS57
Other elements	NON	CAACGGCCACG		4	SiGRAS03,SiGRAS23,SiGRAS30,SiGRAS52
Other elements	ABRE2	CCACGTGG		5	SiGRAS23,SiGRAS24,SiGRAS26,SiGRAS34,SiGRAS35
Other elements	Unnamed__10	TCCACGTAGA		5	SiGRAS09,SiGRAS22,SiGRAS23,SiGRAS29,SiGRAS57
Other elements	Unnamed__12	TCCACGTAGA		5	SiGRAS09,SiGRAS22,SiGRAS23,SiGRAS29,SiGRAS57
Other elements	Unnamed__14	TCCACGTAGA		5	SiGRAS09,SiGRAS22,SiGRAS23,SiGRAS29,SiGRAS57
Other elements	Unnamed__8	TCCACGTAGA		5	SiGRAS09,SiGRAS22,SiGRAS23,SiGRAS29,SiGRAS57
Other elements	CTAG-motif	ACTAGCAGAA		7	SiGRAS08,SiGRAS33,SiGRAS36,SiGRAS42,SiGRAS47,SiGRAS51,SiGRAS53
Other elements	DRE1	ACCGAGA		9	SiGRAS01,SiGRAS05,SiGRAS16,SiGRAS19,SiGRAS21,SiGRAS33,SiGRAS37,SiGRAS43,SiGRAS57
Other elements	CARE	CAACTCAC		10	SiGRAS15,SiGRAS19,SiGRAS20,SiGRAS23,SiGRAS24,SiGRAS26,SiGRAS31,SiGRAS44,SiGRAS50,SiGRAS55
Other elements	Unnamed__16	GCTGCCCGTC		10	SiGRAS01,SiGRAS04,SiGRAS10,SiGRAS16,SiGRAS18,SiGRAS19,SiGRAS33,SiGRAS46,SiGRAS50,SiGRAS54
Other elements	TATA	TATAAAAT		12	SiGRAS04,SiGRAS11,SiGRAS14,SiGRAS25,SiGRAS27,SiGRAS36,SiGRAS40,SiGRAS41,SiGRAS45,SiGRAS46,SiGRAS50,SiGRAS56
Other elements	TCA	TCATCTTCAT		13	SiGRAS01,SiGRAS10,SiGRAS14,SiGRAS20,SiGRAS22,SiGRAS23,SiGRAS26,SiGRAS31,SiGRAS40,SiGRAS46,SiGRAS49,SiGRAS52,SiGRAS56
Other elements	ABRE3a	TACGTG		14	SiGRAS04,SiGRAS16,SiGRAS17,SiGRAS19,SiGRAS20,SiGRAS22,SiGRAS23,SiGRAS25,SiGRAS26,SiGRAS28,SiGRAS29,SiGRAS33,SiGRAS45,SiGRAS49
Other elements	ABRE4	CACGTA		14	SiGRAS04,SiGRAS16,SiGRAS17,SiGRAS19,SiGRAS20,SiGRAS22,SiGRAS23,SiGRAS25,SiGRAS26,SiGRAS28,SiGRAS29,SiGRAS33,SiGRAS45,SiGRAS49
Other elements	DRE core	GCCGAC		20	SiGRAS02,SiGRAS03,SiGRAS04,SiGRAS05,SiGRAS10,SiGRAS13,SiGRAS16,SiGRAS21,SiGRAS22,SiGRAS24,SiGRAS28,SiGRAS29,SiGRAS31,SiGRAS33,SiGRAS38,SiGRAS40,SiGRAS41,SiGRAS44,SiGRAS54,SiGRAS57
Other elements	Unnamed__2	CCCCGG		26	SiGRAS02,SiGRAS03,SiGRAS06,SiGRAS08,SiGRAS09,SiGRAS15,SiGRAS23,SiGRAS25,SiGRAS29,SiGRAS30,SiGRAS32,SiGRAS33,SiGRAS38,SiGRAS39,SiGRAS41,SiGRAS42,SiGRAS43,SiGRAS44,SiGRAS45,SiGRAS46,SiGRAS47,SiGRAS50,SiGRAS52,SiGRAS54,SiGRAS55,SiGRAS57
Other elements	MYB recognition site	CCGTTG		29	SiGRAS02,SiGRAS04,SiGRAS05,SiGRAS07,SiGRAS09,SiGRAS12,SiGRAS14,SiGRAS17,SiGRAS18,SiGRAS19,SiGRAS20,SiGRAS23,SiGRAS27,SiGRAS30,SiGRAS31,SiGRAS32,SiGRAS33,SiGRAS34,SiGRAS35,SiGRAS39,SiGRAS40,SiGRAS41,SiGRAS43,SiGRAS45,SiGRAS47,SiGRAS50,SiGRAS53,SiGRAS55,SiGRAS57
Other elements	AT~TATA-box	TATATA		33	SiGRAS01,SiGRAS04,SiGRAS07,SiGRAS08,SiGRAS10,SiGRAS11,SiGRAS12,SiGRAS13,SiGRAS14,SiGRAS15,SiGRAS18,SiGRAS19,SiGRAS20,SiGRAS21,SiGRAS22,SiGRAS24,SiGRAS25,SiGRAS27,SiGRAS30,SiGRAS34,SiGRAS35,SiGRAS39,SiGRAS40,SiGRAS41,SiGRAS42,SiGRAS45,SiGRAS46,SiGRAS49,SiGRAS50,SiGRAS51,SiGRAS54,SiGRAS56,SiGRAS57
Other elements	WRE3	CCACCT		39	SiGRAS01,SiGRAS02,SiGRAS03,SiGRAS05,SiGRAS07,SiGRAS08,SiGRAS10,SiGRAS11,SiGRAS13,SiGRAS15,SiGRAS16,SiGRAS18,SiGRAS19,SiGRAS20,SiGRAS21,SiGRAS22,SiGRAS23,SiGRAS24,SiGRAS26,SiGRAS27,SiGRAS29,SiGRAS30,SiGRAS31,SiGRAS33,SiGRAS35,SiGRAS36,SiGRAS37,SiGRAS38,SiGRAS40,SiGRAS41,SiGRAS42,SiGRAS43,SiGRAS45,SiGRAS46,SiGRAS49,SiGRAS50,SiGRAS51,SiGRAS52,SiGRAS57
Other elements	MYB-like sequence	TAACCA		42	SiGRAS01,SiGRAS03,SiGRAS04,SiGRAS05,SiGRAS06,SiGRAS07,SiGRAS08,SiGRAS09,SiGRAS10,SiGRAS11,SiGRAS12,SiGRAS13,SiGRAS14,SiGRAS15,SiGRAS16,SiGRAS18,SiGRAS21,SiGRAS22,SiGRAS24,SiGRAS27,SiGRAS28,SiGRAS32,SiGRAS34,SiGRAS35,SiGRAS36,SiGRAS37,SiGRAS40,SiGRAS41,SiGRAS42,SiGRAS43,SiGRAS44,SiGRAS45,SiGRAS47,SiGRAS48,SiGRAS49,SiGRAS50,SiGRAS51,SiGRAS52,SiGRAS54,SiGRAS55,SiGRAS56,SiGRAS57
Other elements	STRE	AGGGG		54	SiGRAS01,SiGRAS02,SiGRAS03,SiGRAS04,SiGRAS05,SiGRAS06,SiGRAS07,SiGRAS08,SiGRAS09,SiGRAS10,SiGRAS11,SiGRAS13,SiGRAS14,SiGRAS15,SiGRAS16,SiGRAS17,SiGRAS18,SiGRAS19,SiGRAS21,SiGRAS22,SiGRAS23,SiGRAS24,SiGRAS25,SiGRAS26,SiGRAS27,SiGRAS28,SiGRAS29,SiGRAS30,SiGRAS31,SiGRAS32,SiGRAS33,SiGRAS34,SiGRAS35,SiGRAS36,SiGRAS37,SiGRAS38,SiGRAS39,SiGRAS40,SiGRAS41,SiGRAS42,SiGRAS43,SiGRAS45,SiGRAS46,SiGRAS47,SiG…
Other elements	MYB	CAACCA		57	SiGRAS01,SiGRAS02,SiGRAS03,SiGRAS04,SiGRAS05,SiGRAS06,SiGRAS07,SiGRAS08,SiGRAS09,SiGRAS10,SiGRAS11,SiGRAS12,SiGRAS13,SiGRAS14,SiGRAS15,SiGRAS16,SiGRAS17,SiGRAS18,SiGRAS19,SiGRAS20,SiGRAS21,SiGRAS22,SiGRAS23,SiGRAS24,SiGRAS25,SiGRAS26,SiGRAS27,SiGRAS28,SiGRAS29,SiGRAS30,SiGRAS31,SiGRAS32,SiGRAS33,SiGRAS34,SiGRAS35,SiGRAS36,SiGRAS37,SiGRAS38,SiGRAS39,SiGRAS40,SiGRAS41,SiGRAS42,SiGRAS43,SiGRAS44,SiG…
Other elements	MYC	CATTTG		57	SiGRAS01,SiGRAS02,SiGRAS03,SiGRAS04,SiGRAS05,SiGRAS06,SiGRAS07,SiGRAS08,SiGRAS09,SiGRAS10,SiGRAS11,SiGRAS12,SiGRAS13,SiGRAS14,SiGRAS15,SiGRAS16,SiGRAS17,SiGRAS18,SiGRAS19,SiGRAS20,SiGRAS21,SiGRAS22,SiGRAS23,SiGRAS24,SiGRAS25,SiGRAS26,SiGRAS27,SiGRAS28,SiGRAS29,SiGRAS30,SiGRAS31,SiGRAS32,SiGRAS33,SiGRAS34,SiGRAS35,SiGRAS36,SiGRAS37,SiGRAS38,SiGRAS39,SiGRAS40,SiGRAS41,SiGRAS42,SiGRAS43,SiGRAS44,SiG…
Other elements	Unnamed__4	CTCC		57	SiGRAS01,SiGRAS02,SiGRAS03,SiGRAS04,SiGRAS05,SiGRAS06,SiGRAS07,SiGRAS08,SiGRAS09,SiGRAS10,SiGRAS11,SiGRAS12,SiGRAS13,SiGRAS14,SiGRAS15,SiGRAS16,SiGRAS17,SiGRAS18,SiGRAS19,SiGRAS20,SiGRAS21,SiGRAS22,SiGRAS23,SiGRAS24,SiGRAS25,SiGRAS26,SiGRAS27,SiGRAS28,SiGRAS29,SiGRAS30,SiGRAS31,SiGRAS32,SiGRAS33,SiGRAS34,SiGRAS35,SiGRAS36,SiGRAS37,SiGRAS38,SiGRAS39,SiGRAS40,SiGRAS41,SiGRAS42,SiGRAS43,SiGRAS44,SiG…
Promoter related element	3-AF3 binding site	CACTATCTAAC	part of a conserved DNA module array (CMA3)	1	SiGRAS28
Promoter related element	Box II -like sequence	TCCGTGTACCA	cis-acting regulatory element	2	SiGRAS13,SiGRAS21
Promoter related element	A-box	CCGTCC	cis-acting regulatory element	27	SiGRAS02,SiGRAS05,SiGRAS06,SiGRAS07,SiGRAS10,SiGRAS16,SiGRAS19,SiGRAS21,SiGRAS22,SiGRAS23,SiGRAS24,SiGRAS26,SiGRAS28,SiGRAS29,SiGRAS33,SiGRAS34,SiGRAS35,SiGRAS37,SiGRAS42,SiGRAS43,SiGRAS46,SiGRAS47,SiGRAS48,SiGRAS53,SiGRAS54,SiGRAS55,SiGRAS56
Promoter related element	CCGTCC motif	CCGTCC		27	SiGRAS02,SiGRAS05,SiGRAS06,SiGRAS07,SiGRAS10,SiGRAS16,SiGRAS19,SiGRAS21,SiGRAS22,SiGRAS23,SiGRAS24,SiGRAS26,SiGRAS28,SiGRAS29,SiGRAS33,SiGRAS34,SiGRAS35,SiGRAS37,SiGRAS42,SiGRAS43,SiGRAS46,SiGRAS47,SiGRAS48,SiGRAS53,SiGRAS54,SiGRAS55,SiGRAS56
Promoter related element	CAAT-box	CAAT/CAAAT	common cis-acting element in promoter and enhancer regions	57	SiGRAS01,SiGRAS02,SiGRAS03,SiGRAS04,SiGRAS05,SiGRAS06,SiGRAS07,SiGRAS08,SiGRAS09,SiGRAS10,SiGRAS11,SiGRAS12,SiGRAS13,SiGRAS14,SiGRAS15,SiGRAS16,SiGRAS17,SiGRAS18,SiGRAS19,SiGRAS20,SiGRAS21,SiGRAS22,SiGRAS23,SiGRAS24,SiGRAS25,SiGRAS26,SiGRAS27,SiGRAS28,SiGRAS29,SiGRAS30,SiGRAS31,SiGRAS32,SiGRAS33,SiGRAS34,SiGRAS35,SiGRAS36,SiGRAS37,SiGRAS38,SiGRAS39,SiGRAS40,SiGRAS41,SiGRAS42,SiGRAS43,SiGRAS44,SiG…
Promoter related element	TATA-box	TATA	core promoter element around -30 of transcription start	57	SiGRAS01,SiGRAS02,SiGRAS03,SiGRAS04,SiGRAS05,SiGRAS06,SiGRAS07,SiGRAS08,SiGRAS09,SiGRAS10,SiGRAS11,SiGRAS12,SiGRAS13,SiGRAS14,SiGRAS15,SiGRAS16,SiGRAS17,SiGRAS18,SiGRAS19,SiGRAS20,SiGRAS21,SiGRAS22,SiGRAS23,SiGRAS24,SiGRAS25,SiGRAS26,SiGRAS27,SiGRAS28,SiGRAS29,SiGRAS30,SiGRAS31,SiGRAS32,SiGRAS33,SiGRAS34,SiGRAS35,SiGRAS36,SiGRAS37,SiGRAS38,SiGRAS39,SiGRAS40,SiGRAS41,SiGRAS42,SiGRAS43,SiGRAS44,SiG…
Site-binding related elements	HD-Zip 3	GTAAT(G/C)ATTAC	protein binding site	1	SiGRAS46
Site-binding related elements	MBSI	aaaAaaC(G/C)GTTA	MYB binding site involved in flavonoid biosynthetic genes regulation	1	SiGRAS48
Site-binding related elements	E2Fb	TTTGCCGC		2	SiGRAS23,SiGRAS53
Site-binding related elements	AT-rich element	ATAGAAATCAA	binding site of AT-rich DNA binding protein (ATBP-1)	4	SiGRAS11,SiGRAS14,SiGRAS24,SiGRAS51
Site-binding related elements	Unnamed__6	taTAAATATct		4	SiGRAS26,SiGRAS28,SiGRAS41,SiGRAS47
Site-binding related elements	Unnamed__1	CGTGG		52	SiGRAS01,SiGRAS02,SiGRAS03,SiGRAS04,SiGRAS05,SiGRAS06,SiGRAS07,SiGRAS08,SiGRAS09,SiGRAS10,SiGRAS11,SiGRAS13,SiGRAS14,SiGRAS15,SiGRAS16,SiGRAS18,SiGRAS19,SiGRAS20,SiGRAS21,SiGRAS22,SiGRAS23,SiGRAS24,SiGRAS25,SiGRAS26,SiGRAS27,SiGRAS28,SiGRAS29,SiGRAS30,SiGRAS31,SiGRAS33,SiGRAS34,SiGRAS35,SiGRAS36,SiGRAS37,SiGRAS38,SiGRAS39,SiGRAS40,SiGRAS41,SiGRAS42,SiGRAS43,SiGRAS45,SiGRAS46,SiGRAS47,SiGRAS48,SiG…

## Sheet: Details of cis acting elements 
Gene name	Cis-regulatory elements	Sequence	position	Base number	Strand Matrix	Organism	Function
SiGRAS01	ARE	AAACCA	1159	6	-	Zea mays	cis-acting regulatory element essential for the anaerobic induction
SiGRAS01	I-box	AAGATAAGGCT	271	10	+	Gossypium hirsutum	part of a light responsive element
SiGRAS01	I-box	AAGATAAGGCT	1471	10	+	Gossypium hirsutum	part of a light responsive element
SiGRAS01	DRE1	ACCGAGA	63	7	+	Zea mays
SiGRAS01	ABRE	ACGTG	929	5	+	Arabidopsis thaliana	cis-acting element involved in the abscisic acid responsiveness
SiGRAS01	ABRE	ACGTG	1082	5	+	Arabidopsis thaliana	cis-acting element involved in the abscisic acid responsiveness
SiGRAS01	ABRE	ACGTG	1193	5	-	Arabidopsis thaliana	cis-acting element involved in the abscisic acid responsiveness
SiGRAS01	I-box	AGATAAGG	272	8	+	Triticum aestivum	part of a light responsive element
SiGRAS01	box S	AGCCACC	223	7	-	Arabidopsis thaliana
SiGRAS01	STRE	AGGGG	882	5	+	Arabidopsis thaliana
SiGRAS01	STRE	AGGGG	1634	5	-	Arabidopsis thaliana
SiGRAS01	TATA-box	ATATAT	1116	6	-	Brassica napus	core promoter element around -30 of transcription start
SiGRAS01	TATA-box	ATATAT	1280	6	-	Brassica napus	core promoter element around -30 of transcription start
SiGRAS01	TATA-box	ATATAT	1365	6	-	Brassica napus	core promoter element around -30 of transcription start
SiGRAS01	TATA-box	ATATAT	1507	6	-	Brassica napus	core promoter element around -30 of transcription start
SiGRAS01	CAAT-box	CAAAT	25	5	-	Pisum sativum	common cis-acting element in promoter and enhancer regions
SiGRAS01	CAAT-box	CAAAT	110	5	+	Pisum sativum	common cis-acting element in promoter and enhancer regions
SiGRAS01	CAAT-box	CAAAT	702	5	-	Pisum sativum	common cis-acting element in promoter and enhancer regions
SiGRAS01	CAAT-box	CAAAT	1038	5	+	Pisum sativum	common cis-acting element in promoter and enhancer regions
SiGRAS01	CAAT-box	CAAAT	1062	5	+	Pisum sativum	common cis-acting element in promoter and enhancer regions
SiGRAS01	MYB	CAACCA	1255	6	+	Arabidopsis thaliana
SiGRAS01	CAAT-box	CAAT	175	4	-	Nicotiana glutinosa
SiGRAS01	CAAT-box	CAAT	250	4	+	Nicotiana glutinosa
SiGRAS01	CAAT-box	CAAT	695	4	-	Nicotiana glutinosa
SiGRAS01	CAAT-box	CAAT	952	4	+	Nicotiana glutinosa
SiGRAS01	CAAT-box	CAAT	1166	4	+	Nicotiana glutinosa
SiGRAS01	CAAT-box	CAAT	1198	4	+	Nicotiana glutinosa
SiGRAS01	CAAT-box	CAAT	1464	4	+	Nicotiana glutinosa
SiGRAS01	CAAT-box	CAAT	1547	4	-	Nicotiana glutinosa
SiGRAS01	CAAT-box	CAAT	1610	4	-	Nicotiana glutinosa
SiGRAS01	CAAT-box	CAAT	1726	4	+	Nicotiana glutinosa
SiGRAS01	CAAT-box	CAAT	1728	4	-	Nicotiana glutinosa
SiGRAS01	CAAT-box	CAAT	1757	4	+	Nicotiana glutinosa
SiGRAS01	MYC	CAATTG	1726	6	-	Arabidopsis thaliana
SiGRAS01	G-box	CACGAC	202	6	+	Zea mays	cis-acting regulatory element involved in light responsiveness
SiGRAS01	G-box	CACGTC	928	6	-	Zea mays	cis-acting regulatory element involved in light responsiveness
SiGRAS01	G-box	CACGTC	1193	6	+	Zea mays	cis-acting regulatory element involved in light responsiveness
SiGRAS01	G-Box	CACGTT	1081	6	-	Pisum sativum	cis-acting regulatory element involved in light responsiveness
SiGRAS01	RY-element	CATGCATG	234	8	+	Helianthus annuus	cis-acting regulatory element involved in seed-specific regulation
SiGRAS01	RY-element	CATGCATG	1265	8	-	Helianthus annuus	cis-acting regulatory element involved in seed-specific regulation
SiGRAS01	RY-element	CATGCATG	1269	8	-	Helianthus annuus	cis-acting regulatory element involved in seed-specific regulation
SiGRAS01	MYC	CATGTG	238	6	+	Arabidopsis thaliana
SiGRAS01	MYC	CATGTG	1927	6	-	Arabidopsis thaliana
SiGRAS01	MYC	CATTTG	24	6	+	Arabidopsis thaliana
SiGRAS01	CAAT-box	CCAAT	1165	5	+	Arabidopsis thaliana	common cis-acting element in promoter and enhancer regions
SiGRAS01	WRE3	CCACCT	196	6	-	Pisum sativum
SiGRAS01	WRE3	CCACCT	1851	6	+	Pisum sativum
SiGRAS01	GC-motif	CCCCCG	258	6	+	Zea mays	enhancer-like element involved in anoxic specific inducibility
SiGRAS01	GC-motif	CCCCCG	1919	6	+	Zea mays	enhancer-like element involved in anoxic specific inducibility
SiGRAS01	LAMP-element	CCTTATCCA	264	9	+	Spinacia oleracea	part of a light responsive element
SiGRAS01	P-box	CCTTTTG	117	7	-	Oryza sativa	gibberellin-responsive element
SiGRAS01	CGTCA-motif	CGTCA	430	5	-	Hordeum vulgare	cis-acting regulatory element involved in the MeJA-responsiveness
SiGRAS01	CGTCA-motif	CGTCA	1195	5	+	Hordeum vulgare	cis-acting regulatory element involved in the MeJA-responsiveness
SiGRAS01	CGTCA-motif	CGTCA	1991	5	-	Hordeum vulgare	cis-acting regulatory element involved in the MeJA-responsiveness
SiGRAS01	Unnamed__1	CGTGG	219	5	-	Zea mays
SiGRAS01	Unnamed__1	CGTGG	649	5	+	Zea mays
SiGRAS01	Unnamed__1	CGTGG	913	5	-	Zea mays
SiGRAS01	Unnamed__4	CTCC	2	4	+	Petroselinum hortense
SiGRAS01	Unnamed__4	CTCC	138	4	+	Petroselinum hortense
SiGRAS01	Unnamed__4	CTCC	169	4	+	Petroselinum hortense
SiGRAS01	Unnamed__4	CTCC	425	4	-	Petroselinum hortense
SiGRAS01	Unnamed__4	CTCC	598	4	+	Petroselinum hortense
SiGRAS01	Unnamed__4	CTCC	615	4	+	Petroselinum hortense
SiGRAS01	Unnamed__4	CTCC	820	4	-	Petroselinum hortense
SiGRAS01	Unnamed__4	CTCC	852	4	-	Petroselinum hortense
SiGRAS01	Unnamed__4	CTCC	864	4	-	Petroselinum hortense
SiGRAS01	Unnamed__4	CTCC	958	4	-	Petroselinum hortense
SiGRAS01	Unnamed__4	CTCC	989	4	-	Petroselinum hortense
SiGRAS01	Unnamed__4	CTCC	1053	4	+	Petroselinum hortense
SiGRAS01	Unnamed__4	CTCC	1446	4	+	Petroselinum hortense
SiGRAS01	Unnamed__4	CTCC	1555	4	-	Petroselinum hortense
SiGRAS01	Unnamed__4	CTCC	1622	4	-	Petroselinum hortense
SiGRAS01	Unnamed__4	CTCC	1644	4	+	Petroselinum hortense
SiGRAS01	Unnamed__4	CTCC	1714	4	-	Petroselinum hortense
SiGRAS01	Unnamed__4	CTCC	1943	4	-	Petroselinum hortense
SiGRAS01	AAGAA-motif	GAAAGAA	439	7	-	Avena sativa
SiGRAS01	AAGAA-motif	GAAAGAA	1675	7	+	Avena sativa
SiGRAS01	AAGAA-motif	GAAAGAA	1717	7	+	Avena sativa
SiGRAS01	CAT-box	GCCACT	151	6	+	Arabidopsis thaliana	cis-acting regulatory element related to meristem expression
SiGRAS01	CAT-box	GCCACT	854	6	-	Arabidopsis thaliana	cis-acting regulatory element related to meristem expression
SiGRAS01	CAT-box	GCCACT	974	6	-	Arabidopsis thaliana	cis-acting regulatory element related to meristem expression
SiGRAS01	Unnamed__16	GCTGCCCGTC	389	9	+	Zea mays
SiGRAS01	Unnamed__16	GCTGCCCGTC	1908	9	+	Zea mays
SiGRAS01	I-box	gGATAAGGTG	262	9	-	Zea mays	part of a light responsive element
SiGRAS01	Sp1	GGGCGG	1955	6	-	Oryza sativa	light responsive element
SiGRAS01	GT1-motif	GGTTAA	1950	6	-	Arabidopsis thaliana	light responsive element
SiGRAS01	GT1-motif	GGTTAAT	1949	7	-	Avena sativa	light responsive element
SiGRAS01	G-box	TAAACGTG	1079	8	+	Brassica oleracea	cis-acting regulatory element involved in light responsiveness
SiGRAS01	MYB-like sequence	TAACCA	1315	6	+	Arabidopsis thaliana
SiGRAS01	MYB-like sequence	TAACCA	1400	6	+	Arabidopsis thaliana
SiGRAS01	MYB	TAACCA	1315	6	+	Arabidopsis thaliana
SiGRAS01	MYB	TAACCA	1400	6	+	Arabidopsis thaliana
SiGRAS01	TATA-box	TATA	1117	4	-	Arabidopsis thaliana	core promoter element around -30 of transcription start
SiGRAS01	TATA-box	TATA	1221	4	-	Arabidopsis thaliana	core promoter element around -30 of transcription start
SiGRAS01	TATA-box	TATA	1250	4	-	Arabidopsis thaliana	core promoter element around -30 of transcription start
SiGRAS01	TATA-box	TATA	1283	4	-	Arabidopsis thaliana	core promoter element around -30 of transcription start
SiGRAS01	TATA-box	TATA	1326	4	-	Arabidopsis thaliana	core promoter element around -30 of transcription start
SiGRAS01	TATA-box	TATA	1368	4	-	Arabidopsis thaliana	core promoter element around -30 of transcription start
SiGRAS01	TATA-box	TATA	1411	4	-	Arabidopsis thaliana	core promoter element around -30 of transcription start
SiGRAS01	TATA-box	TATA	1424	4	-	Arabidopsis thaliana	core promoter element around -30 of transcription start
SiGRAS01	TATA-box	TATA	1508	4	-	Arabidopsis thaliana	core promoter element around -30 of transcription start
SiGRAS01	TATA-box	TATA	1587	4	-	Arabidopsis thaliana	core promoter element around -30 of transcription start
SiGRAS01	TATA-box	TATA	1601	4	-	Arabidopsis thaliana	core promoter element around -30 of transcription start
SiGRAS01	TATA-box	TATATA	1281	6	-	Arabidopsis thaliana	core promoter element around -30 of transcription start
SiGRAS01	TATA-box	TATATA	1366	6	-	Arabidopsis thaliana	core promoter element around -30 of transcription start
SiGRAS01	AT~TATA-box	TATATA	1281	6	-	Arabidopsis thaliana
SiGRAS01	AT~TATA-box	TATATA	1366	6	-	Arabidopsis thaliana
SiGRAS01	TCA	TCATCTTCAT	423	9	-	Pisum sativum
SiGRAS01	TCT-motif	TCTTAC	156	6	+	Arabidopsis thaliana	part of a light responsive element
SiGRAS01	TCT-motif	TCTTAC	969	6	-	Arabidopsis thaliana	part of a light responsive element
SiGRAS01	as-1	TGACG	430	5	+	Arabidopsis thaliana
SiGRAS01	as-1	TGACG	1195	5	-	Arabidopsis thaliana
SiGRAS01	as-1	TGACG	1991	5	+	Arabidopsis thaliana
SiGRAS01	TGACG-motif	TGACG	430	5	+	Hordeum vulgare	cis-acting regulatory element involved in the MeJA-responsiveness
SiGRAS01	TGACG-motif	TGACG	1195	5	-	Hordeum vulgare	cis-acting regulatory element involved in the MeJA-responsiveness
SiGRAS01	TGACG-motif	TGACG	1991	5	+	Hordeum vulgare	cis-acting regulatory element involved in the MeJA-responsiveness
SiGRAS01	W box	TTGACC	1687	6	+	Arabidopsis thaliana
SiGRAS02	MSA-like	(T/C)C(T/C)AACGG(T/C)(T/C)A	54	9	+	Catharanthus roseus	cis-acting element involved in cell cycle regulation
SiGRAS02	ABRE	AACCCGG	1600	7	-	Arabidopsis thaliana	cis-acting element involved in the abscisic acid responsiveness
SiGRAS02	Unnamed__2	AACCTAACCT	37	9	+	Petroselinum hortense
SiGRAS02	TGA-element	AACGAC	1268	6	+	Brassica oleracea	auxin-responsive element
SiGRAS02	ATCT-motif	AATCTAATCC	458	9	-	Pisum sativum	part of a conserved DNA module involved in light responsiveness
SiGRAS02	ABRE	ACGTG	868	5	+	Arabidopsis thaliana	cis-acting element involved in the abscisic acid responsiveness
SiGRAS02	STRE	AGGGG	105	5	-	Arabidopsis thaliana
SiGRAS02	STRE	AGGGG	443	5	+	Arabidopsis thaliana
SiGRAS02	STRE	AGGGG	1427	5	+	Arabidopsis thaliana
SiGRAS02	STRE	AGGGG	1432	5	+	Arabidopsis thaliana
SiGRAS02	STRE	AGGGG	1737	5	+	Arabidopsis thaliana
SiGRAS02	TATA-box	ATTATA	14	6	+	Brassica napus	core promoter element around -30 of transcription start
SiGRAS02	CAAT-box	CAAAT	9	5	-	Pisum sativum	common cis-acting element in promoter and enhancer regions
SiGRAS02	CAAT-box	CAAAT	97	5	-	Pisum sativum	common cis-acting element in promoter and enhancer regions
SiGRAS02	CAAT-box	CAAAT	223	5	-	Pisum sativum	common cis-acting element in promoter and enhancer regions
SiGRAS02	CAAT-box	CAAAT	367	5	+	Pisum sativum	common cis-acting element in promoter and enhancer regions
SiGRAS02	CAAT-box	CAAAT	620	5	-	Pisum sativum	common cis-acting element in promoter and enhancer regions
SiGRAS02	CAAT-box	CAAAT	711	5	+	Pisum sativum	common cis-acting element in promoter and enhancer regions
SiGRAS02	CAAT-box	CAAAT	1037	5	-	Pisum sativum	common cis-acting element in promoter and enhancer regions
SiGRAS02	CAAT-box	CAAAT	1810	5	+	Pisum sativum	common cis-acting element in promoter and enhancer regions
SiGRAS02	Gap-box	CAAATGAA(A/G)A	218	9.5	-	Arabidopsis thaliana	part of a light responsive element
SiGRAS02	MYB	CAACCA	822	6	+	Arabidopsis thaliana
SiGRAS02	CCAAT-box	CAACGG	410	6	+	Hordeum vulgare	MYBHv1 binding site
SiGRAS02	CAAT-box	CAAT	198	4	+	Nicotiana glutinosa
SiGRAS02	CAAT-box	CAAT	334	4	+	Nicotiana glutinosa
SiGRAS02	CAAT-box	CAAT	480	4	-	Nicotiana glutinosa
SiGRAS02	CAAT-box	CAAT	493	4	+	Nicotiana glutinosa
SiGRAS02	CAAT-box	CAAT	659	4	-	Nicotiana glutinosa
SiGRAS02	CAAT-box	CAAT	691	4	+	Nicotiana glutinosa
SiGRAS02	CAAT-box	CAAT	705	4	+	Nicotiana glutinosa
SiGRAS02	CAAT-box	CAAT	1078	4	+	Nicotiana glutinosa
SiGRAS02	CAAT-box	CAAT	1138	4	+	Nicotiana glutinosa
SiGRAS02	CAAT-box	CAAT	1149	4	+	Nicotiana glutinosa
SiGRAS02	CAAT-box	CAAT	1262	4	-	Nicotiana glutinosa
SiGRAS02	CAAT-box	CAAT	1336	4	-	Nicotiana glutinosa
SiGRAS02	G-box	CACGAC	844	6	+	Zea mays	cis-acting regulatory element involved in light responsiveness
SiGRAS02	dOCT	CACGGATC	1767	8	-	Zea mays
SiGRAS02	G-box	CACGTC	867	6	-	Zea mays	cis-acting regulatory element involved in light responsiveness
SiGRAS02	MYC	CATGTG	910	6	+	Arabidopsis thaliana
SiGRAS02	MYC	CATGTG	973	6	-	Arabidopsis thaliana
SiGRAS02	MYC	CATTTG	96	6	+	Arabidopsis thaliana
SiGRAS02	MYC	CATTTG	222	6	+	Arabidopsis thaliana
SiGRAS02	CAAT-box	CCAAT	197	5	+	Arabidopsis thaliana	common cis-acting element in promoter and enhancer regions
SiGRAS02	CAAT-box	CCAAT	979	5	-	Arabidopsis thaliana	common cis-acting element in promoter and enhancer regions
SiGRAS02	WRE3	CCACCT	51	6	+	Pisum sativum
SiGRAS02	WRE3	CCACCT	401	6	-	Pisum sativum
SiGRAS02	GC-motif	CCCCCG	1539	6	+	Zea mays	enhancer-like element involved in anoxic specific inducibility
SiGRAS02	LTR	CCGAAA	766	6	+	Hordeum vulgare	cis-acting element involved in low-temperature responsiveness
SiGRAS02	CCGTCC-box	CCGTCC	545	6	+	Petroselinum hortense
SiGRAS02	CCGTCC-box	CCGTCC	1542	6	+	Petroselinum hortense
SiGRAS02	A-box	CCGTCC	545	6	+	Petroselinum crispum	cis-acting regulatory element
SiGRAS02	A-box	CCGTCC	1542	6	+	Petroselinum crispum	cis-acting regulatory element
SiGRAS02	CCGTCC motif	CCGTCC	545	6	+	Nicotiana tabacum
SiGRAS02	CCGTCC motif	CCGTCC	1542	6	+	Nicotiana tabacum
SiGRAS02	MYB recognition site	CCGTTG	410	6	-	Arabidopsis thaliana
SiGRAS02	CGTCA-motif	CGTCA	433	5	-	Hordeum vulgare	cis-acting regulatory element involved in the MeJA-responsiveness
SiGRAS02	CGTCA-motif	CGTCA	597	5	+	Hordeum vulgare	cis-acting regulatory element involved in the MeJA-responsiveness
SiGRAS02	CGTCA-motif	CGTCA	970	5	+	Hordeum vulgare	cis-acting regulatory element involved in the MeJA-responsiveness
SiGRAS02	CGTCA-motif	CGTCA	1018	5	+	Hordeum vulgare	cis-acting regulatory element involved in the MeJA-responsiveness
SiGRAS02	Unnamed__1	CGTGG	1188	5	+	Zea mays
SiGRAS02	Unnamed__1	CGTGG	1861	5	+	Zea mays
SiGRAS02	Unnamed__4	CTCC	49	4	+	Petroselinum hortense
SiGRAS02	Unnamed__4	CTCC	108	4	+	Petroselinum hortense
SiGRAS02	Unnamed__4	CTCC	148	4	-	Petroselinum hortense
SiGRAS02	Unnamed__4	CTCC	377	4	-	Petroselinum hortense
SiGRAS02	Unnamed__4	CTCC	446	4	-	Petroselinum hortense
SiGRAS02	Unnamed__4	CTCC	807	4	+	Petroselinum hortense
SiGRAS02	Unnamed__4	CTCC	982	4	-	Petroselinum hortense
SiGRAS02	Unnamed__4	CTCC	1026	4	+	Petroselinum hortense
SiGRAS02	Unnamed__4	CTCC	1212	4	-	Petroselinum hortense
SiGRAS02	Unnamed__4	CTCC	1255	4	-	Petroselinum hortense
SiGRAS02	Unnamed__4	CTCC	1274	4	-	Petroselinum hortense
SiGRAS02	Unnamed__4	CTCC	1289	4	-	Petroselinum hortense
SiGRAS02	Unnamed__4	CTCC	1381	4	-	Petroselinum hortense
SiGRAS02	Unnamed__4	CTCC	1391	4	-	Petroselinum hortense
SiGRAS02	Unnamed__4	CTCC	1425	4	-	Petroselinum hortense
SiGRAS02	Unnamed__4	CTCC	1430	4	-	Petroselinum hortense
SiGRAS02	Unnamed__4	CTCC	1435	4	-	Petroselinum hortense
SiGRAS02	Unnamed__4	CTCC	1438	4	-	Petroselinum hortense
SiGRAS02	Unnamed__4	CTCC	1493	4	+	Petroselinum hortense
SiGRAS02	Unnamed__4	CTCC	1511	4	+	Petroselinum hortense
SiGRAS02	Unnamed__4	CTCC	1514	4	+	Petroselinum hortense
SiGRAS02	Unnamed__4	CTCC	1578	4	+	Petroselinum hortense
SiGRAS02	Unnamed__4	CTCC	1581	4	+	Petroselinum hortense
SiGRAS02	Unnamed__4	CTCC	1618	4	+	Petroselinum hortense
SiGRAS02	Unnamed__4	CTCC	1686	4	-	Petroselinum hortense
SiGRAS02	Unnamed__4	CTCC	1735	4	-	Petroselinum hortense
SiGRAS02	Unnamed__4	CTCC	1759	4	-	Petroselinum hortense
SiGRAS02	Unnamed__4	CTCC	1807	4	+	Petroselinum hortense
SiGRAS02	Unnamed__4	CTCC	1888	4	+	Petroselinum hortense
SiGRAS02	AAGAA-motif	GAAAGAA	784	7	+	Avena sativa
SiGRAS02	O2-site	GATGATGTGG	1638	9	+	Zea mays	cis-acting regulatory element involved in zein metabolism regulation
SiGRAS02	GTGGC-motif	GATTCTGTGGC	1357	10	-	Spinacia oleracea	part of a light responsive element
SiGRAS02	CAT-box	GCCACT	1071	6	+	Arabidopsis thaliana	cis-acting regulatory element related to meristem expression
SiGRAS02	DRE core	GCCGAC	1057	6	-	Arabidopsis thaliana
SiGRAS02	DRE core	GCCGAC	1706	6	-	Arabidopsis thaliana
SiGRAS02	Sp1	GGGCGG	1662	6	+	Oryza sativa	light responsive element
SiGRAS02	Sp1	GGGCGG	1834	6	+	Oryza sativa	light responsive element
SiGRAS02	GT1-motif	GGTTAA	1000	6	-	Arabidopsis thaliana	light responsive element
SiGRAS02	AT-rich sequence	TAAAATACT	1153	9	+	Pisum sativum	element for maximal elicitor-mediated activation (2copies)
SiGRAS02	TATA-box	TACAAAA	614	7	-	Oryza sativa	core promoter element around -30 of transcription start
SiGRAS02	TATA-box	TATA	16	4	+	Arabidopsis thaliana	core promoter element around -30 of transcription start
SiGRAS02	TATA-box	TATA	699	4	+	Arabidopsis thaliana	core promoter element around -30 of transcription start
SiGRAS02	TATA-box	TATA	1217	4	-	Arabidopsis thaliana	core promoter element around -30 of transcription start
SiGRAS02	TATA-box	TATA	1524	4	-	Arabidopsis thaliana	core promoter element around -30 of transcription start
SiGRAS02	TATA-box	TATAA	15	5	-	Arabidopsis thaliana	core promoter element around -30 of transcription start
SiGRAS02	TATC-box	TATCCCA	359	7	-	Oryza sativa	cis-acting element involved in gibberellin-responsiveness
SiGRAS02	TCCC-motif	TCTCCCT	1389	7	-	Spinacia oleracea	part of a light responsive element
SiGRAS02	TCT-motif	TCTTAC	1161	6	+	Arabidopsis thaliana	part of a light responsive element
SiGRAS02	as-1	TGACG	433	5	+	Arabidopsis thaliana
SiGRAS02	as-1	TGACG	597	5	-	Arabidopsis thaliana
SiGRAS02	as-1	TGACG	970	5	-	Arabidopsis thaliana
SiGRAS02	as-1	TGACG	1018	5	-	Arabidopsis thaliana
SiGRAS02	TGACG-motif	TGACG	433	5	+	Hordeum vulgare	cis-acting regulatory element involved in the MeJA-responsiveness
SiGRAS02	TGACG-motif	TGACG	597	5	-	Hordeum vulgare	cis-acting regulatory element involved in the MeJA-responsiveness
SiGRAS02	TGACG-motif	TGACG	970	5	-	Hordeum vulgare	cis-acting regulatory element involved in the MeJA-responsiveness
SiGRAS02	TGACG-motif	TGACG	1018	5	-	Hordeum vulgare	cis-acting regulatory element involved in the MeJA-responsiveness
SiGRAS02	CAAT-box	TGCCAAC	241	7	-	Petunia hybrida	common cis-acting element in promoter and enhancer regions
SiGRAS02	W box	TTGACC	60	6	-	Arabidopsis thaliana
SiGRAS02	W box	TTGACC	523	6	-	Arabidopsis thaliana
SiGRAS02	W box	TTGACC	915	6	-	Arabidopsis thaliana
SiGRAS03	AC-I	(T/C)C(T/C)(C/T)ACC(T/C)ACC	1596	8.5	+	Phaseolus vulgaris
SiGRAS03	ARE	AAACCA	1542	6	+	Zea mays	cis-acting regulatory element essential for the anaerobic induction
SiGRAS03	ARE	AAACCA	1547	6	+	Zea mays	cis-acting regulatory element essential for the anaerobic induction
SiGRAS03	ATCT-motif	AATCTAATCC	1424	9	-	Pisum sativum	part of a conserved DNA module involved in light responsiveness
SiGRAS03	ABRE	ACGTG	237	5	+	Arabidopsis thaliana	cis-acting element involved in the abscisic acid responsiveness
SiGRAS03	ABRE	ACGTG	477	5	+	Arabidopsis thaliana	cis-acting element involved in the abscisic acid responsiveness
SiGRAS03	ABRE	ACGTG	1574	5	-	Arabidopsis thaliana	cis-acting element involved in the abscisic acid responsiveness
SiGRAS03	STRE	AGGGG	608	5	-	Arabidopsis thaliana
SiGRAS03	Box 4	ATTAAT	1363	6	-	Petroselinum crispum	part of a conserved DNA module involved in light responsiveness
SiGRAS03	TATA-box	ATTATA	308	6	+	Brassica napus	core promoter element around -30 of transcription start
SiGRAS03	CAAT-box	CAAAT	99	5	+	Pisum sativum	common cis-acting element in promoter and enhancer regions
SiGRAS03	CAAT-box	CAAAT	1379	5	+	Pisum sativum	common cis-acting element in promoter and enhancer regions
SiGRAS03	CAAT-box	CAAAT	1406	5	+	Pisum sativum	common cis-acting element in promoter and enhancer regions
SiGRAS03	NON	CAACGGCCACG	1648	10	+	Nicotiana tabacum
SiGRAS03	Myb	CAACTG	269	6	-	Arabidopsis thaliana
SiGRAS03	MBS	CAACTG	269	6	-	Arabidopsis thaliana	MYB binding site involved in drought-inducibility
SiGRAS03	CAAT-box	CAAT	350	4	-	Nicotiana glutinosa
SiGRAS03	CAAT-box	CAAT	632	4	-	Nicotiana glutinosa
SiGRAS03	CAAT-box	CAAT	663	4	+	Nicotiana glutinosa
SiGRAS03	CAAT-box	CAAT	702	4	-	Nicotiana glutinosa
SiGRAS03	CAAT-box	CAAT	770	4	+	Nicotiana glutinosa
SiGRAS03	CAAT-box	CAAT	841	4	+	Nicotiana glutinosa
SiGRAS03	CAAT-box	CAAT	1205	4	-	Nicotiana glutinosa
SiGRAS03	CAAT-box	CAAT	1307	4	-	Nicotiana glutinosa
SiGRAS03	CAAT-box	CAAT	1401	4	-	Nicotiana glutinosa
SiGRAS03	CAAT-box	CAAT	1614	4	+	Nicotiana glutinosa
SiGRAS03	CAAT-box	CAAT	1821	4	-	Nicotiana glutinosa
SiGRAS03	G-box	CACGAC	1087	6	+	Zea mays	cis-acting regulatory element involved in light responsiveness
SiGRAS03	G-box	CACGTC	236	6	-	Zea mays	cis-acting regulatory element involved in light responsiveness
SiGRAS03	G-box	CACGTC	476	6	-	Zea mays	cis-acting regulatory element involved in light responsiveness
SiGRAS03	G-box	CACGTC	1574	6	+	Zea mays	cis-acting regulatory element involved in light responsiveness
SiGRAS03	MYC	CATGTG	733	6	-	Arabidopsis thaliana
SiGRAS03	MYC	CATGTG	1242	6	+	Arabidopsis thaliana
SiGRAS03	MYC	CATGTG	1524	6	+	Arabidopsis thaliana
SiGRAS03	CAAT-box	CCAAT	769	5	+	Arabidopsis thaliana	common cis-acting element in promoter and enhancer regions
SiGRAS03	CAAT-box	CCAAT	840	5	+	Arabidopsis thaliana	common cis-acting element in promoter and enhancer regions
SiGRAS03	CAAT-box	CCAAT	1608	5	-	Arabidopsis thaliana	common cis-acting element in promoter and enhancer regions
SiGRAS03	WRE3	CCACCT	653	6	+	Pisum sativum
SiGRAS03	WRE3	CCACCT	1868	6	+	Pisum sativum
SiGRAS03	TCA-element	CCATCTTTTT	63	9	+	Nicotiana tabacum	cis-acting element involved in salicylic acid responsiveness
SiGRAS03	TCA-element	CCATCTTTTT	126	9	-	Nicotiana tabacum	cis-acting element involved in salicylic acid responsiveness
SiGRAS03	WUN-motif	CCATTTCAA	119	9	+	Nicotiana glutinosa
SiGRAS03	WUN-motif	CCATTTCAA	527	9	-	Nicotiana glutinosa
SiGRAS03	GC-motif	CCCCCG	991	6	+	Zea mays	enhancer-like element involved in anoxic specific inducibility
SiGRAS03	GC-motif	CCCCCG	1740	6	-	Zea mays	enhancer-like element involved in anoxic specific inducibility
SiGRAS03	Unnamed__2	CCCCGG	1739	6	-	Zea mays
SiGRAS03	P-box	CCTTTTG	707	7	+	Oryza sativa	gibberellin-responsive element
SiGRAS03	CGTCA-motif	CGTCA	223	5	-	Hordeum vulgare	cis-acting regulatory element involved in the MeJA-responsiveness
SiGRAS03	CGTCA-motif	CGTCA	444	5	+	Hordeum vulgare	cis-acting regulatory element involved in the MeJA-responsiveness
SiGRAS03	CGTCA-motif	CGTCA	503	5	-	Hordeum vulgare	cis-acting regulatory element involved in the MeJA-responsiveness
SiGRAS03	CGTCA-motif	CGTCA	730	5	+	Hordeum vulgare	cis-acting regulatory element involved in the MeJA-responsiveness
SiGRAS03	CGTCA-motif	CGTCA	938	5	-	Hordeum vulgare	cis-acting regulatory element involved in the MeJA-responsiveness
SiGRAS03	CGTCA-motif	CGTCA	995	5	+	Hordeum vulgare	cis-acting regulatory element involved in the MeJA-responsiveness
SiGRAS03	CGTCA-motif	CGTCA	1037	5	+	Hordeum vulgare	cis-acting regulatory element involved in the MeJA-responsiveness
SiGRAS03	CGTCA-motif	CGTCA	1660	5	+	Hordeum vulgare	cis-acting regulatory element involved in the MeJA-responsiveness
SiGRAS03	CGTCA-motif	CGTCA	1666	5	+	Hordeum vulgare	cis-acting regulatory element involved in the MeJA-responsiveness
SiGRAS03	CGTCA-motif	CGTCA	1771	5	+	Hordeum vulgare	cis-acting regulatory element involved in the MeJA-responsiveness
SiGRAS03	Unnamed__1	CGTGG	23	5	-	Zea mays
SiGRAS03	Unnamed__1	CGTGG	155	5	-	Zea mays
SiGRAS03	Unnamed__1	CGTGG	238	5	+	Zea mays
SiGRAS03	Unnamed__1	CGTGG	887	5	+	Zea mays
SiGRAS03	Unnamed__1	CGTGG	902	5	+	Zea mays
SiGRAS03	Unnamed__1	CGTGG	984	5	-	Zea mays
SiGRAS03	Unnamed__1	CGTGG	1003	5	-	Zea mays
SiGRAS03	Unnamed__1	CGTGG	1550	5	-	Zea mays
SiGRAS03	Unnamed__1	CGTGG	1573	5	-	Zea mays
SiGRAS03	Unnamed__1	CGTGG	1640	5	-	Zea mays
SiGRAS03	Unnamed__1	CGTGG	1648	5	-	Zea mays
SiGRAS03	Unnamed__1	CGTGG	1654	5	-	Zea mays
SiGRAS03	Unnamed__4	CTCC	61	4	+	Petroselinum hortense
SiGRAS03	Unnamed__4	CTCC	606	4	+	Petroselinum hortense
SiGRAS03	Unnamed__4	CTCC	657	4	+	Petroselinum hortense
SiGRAS03	Unnamed__4	CTCC	673	4	+	Petroselinum hortense
SiGRAS03	Unnamed__4	CTCC	836	4	+	Petroselinum hortense
SiGRAS03	Unnamed__4	CTCC	905	4	-	Petroselinum hortense
SiGRAS03	Unnamed__4	CTCC	927	4	-	Petroselinum hortense
SiGRAS03	Unnamed__4	CTCC	949	4	+	Petroselinum hortense
SiGRAS03	Unnamed__4	CTCC	959	4	+	Petroselinum hortense
SiGRAS03	Unnamed__4	CTCC	1001	4	+	Petroselinum hortense
SiGRAS03	Unnamed__4	CTCC	1027	4	+	Petroselinum hortense
SiGRAS03	Unnamed__4	CTCC	1032	4	+	Petroselinum hortense
SiGRAS03	Unnamed__4	CTCC	1153	4	+	Petroselinum hortense
SiGRAS03	Unnamed__4	CTCC	1275	4	-	Petroselinum hortense
SiGRAS03	Unnamed__4	CTCC	1318	4	-	Petroselinum hortense
SiGRAS03	Unnamed__4	CTCC	1571	4	+	Petroselinum hortense
SiGRAS03	Unnamed__4	CTCC	1744	4	-	Petroselinum hortense
SiGRAS03	Unnamed__4	CTCC	1811	4	-	Petroselinum hortense
SiGRAS03	Unnamed__4	CTCC	1866	4	+	Petroselinum hortense
SiGRAS03	Unnamed__4	CTCC	1872	4	+	Petroselinum hortense
SiGRAS03	Unnamed__4	CTCC	1923	4	+	Petroselinum hortense
SiGRAS03	O2-site	GATGATGTGG	277	9	-	Zea mays	cis-acting regulatory element involved in zein metabolism regulation
SiGRAS03	CAT-box	GCCACT	1175	6	+	Arabidopsis thaliana	cis-acting regulatory element related to meristem expression
SiGRAS03	DRE core	GCCGAC	233	6	+	Arabidopsis thaliana
SiGRAS03	DRE core	GCCGAC	1195	6	+	Arabidopsis thaliana
SiGRAS03	DRE core	GCCGAC	1992	6	-	Arabidopsis thaliana
SiGRAS03	ABRE	GCCGCGTGGC	1639	9	-	Oryza sativa	cis-acting element involved in the abscisic acid responsiveness
SiGRAS03	Sp1	GGGCGG	897	6	-	Oryza sativa	light responsive element
SiGRAS03	Sp1	GGGCGG	1776	6	+	Oryza sativa	light responsive element
SiGRAS03	AuxRR-core	GGTCCAT	206	7	+	Nicotiana tabacum	cis-acting regulatory element involved in auxin responsiveness
SiGRAS03	TC-rich repeats	GTTTTCTTAC	1536	9	-	Nicotiana tabacum	cis-acting element involved in defense and stress responsiveness
SiGRAS03	MYB	TAACCA	265	6	+	Arabidopsis thaliana
SiGRAS03	MYB-like sequence	TAACCA	265	6	+	Arabidopsis thaliana
SiGRAS03	TATA-box	TACAAAA	1297	7	+	Oryza sativa	core promoter element around -30 of transcription start
SiGRAS03	TATA-box	TATA	310	4	+	Arabidopsis thaliana	core promoter element around -30 of transcription start
SiGRAS03	TATA-box	TATA	682	4	+	Arabidopsis thaliana	core promoter element around -30 of transcription start
SiGRAS03	TATA-box	TATA	1471	4	-	Arabidopsis thaliana	core promoter element around -30 of transcription start
SiGRAS03	TATA-box	TATA	1482	4	-	Arabidopsis thaliana	core promoter element around -30 of transcription start
SiGRAS03	TATA-box	TATAA	309	5	-	Arabidopsis thaliana	core promoter element around -30 of transcription start
SiGRAS03	TATA-box	TATAA	1470	5	-	Arabidopsis thaliana	core promoter element around -30 of transcription start
SiGRAS03	TATA-box	TATAAA	1469	6	-	Helianthus annuus	core promoter element around -30 of transcription start
SiGRAS03	TATA-box	TATAAAA	1468	7	-	Pisum sativum	core promoter element around -30 of transcription start
SiGRAS03	TCCC-motif	TCTCCCT	948	7	+	Spinacia oleracea	part of a light responsive element
SiGRAS03	TCT-motif	TCTTAC	648	6	+	Arabidopsis thaliana	part of a light responsive element
SiGRAS03	as-1	TGACG	223	5	+	Arabidopsis thaliana
SiGRAS03	as-1	TGACG	444	5	-	Arabidopsis thaliana
SiGRAS03	as-1	TGACG	503	5	+	Arabidopsis thaliana
SiGRAS03	as-1	TGACG	730	5	-	Arabidopsis thaliana
SiGRAS03	as-1	TGACG	938	5	+	Arabidopsis thaliana
SiGRAS03	as-1	TGACG	995	5	-	Arabidopsis thaliana
SiGRAS03	as-1	TGACG	1037	5	-	Arabidopsis thaliana
SiGRAS03	as-1	TGACG	1660	5	-	Arabidopsis thaliana
SiGRAS03	as-1	TGACG	1666	5	-	Arabidopsis thaliana
SiGRAS03	as-1	TGACG	1771	5	-	Arabidopsis thaliana
SiGRAS03	TGACG-motif	TGACG	223	5	+	Hordeum vulgare	cis-acting regulatory element involved in the MeJA-responsiveness
SiGRAS03	TGACG-motif	TGACG	444	5	-	Hordeum vulgare	cis-acting regulatory element involved in the MeJA-responsiveness
SiGRAS03	TGACG-motif	TGACG	503	5	+	Hordeum vulgare	cis-acting regulatory element involved in the MeJA-responsiveness
SiGRAS03	TGACG-motif	TGACG	730	5	-	Hordeum vulgare	cis-acting regulatory element involved in the MeJA-responsiveness
SiGRAS03	TGACG-motif	TGACG	938	5	+	Hordeum vulgare	cis-acting regulatory element involved in the MeJA-responsiveness
SiGRAS03	TGACG-motif	TGACG	995	5	-	Hordeum vulgare	cis-acting regulatory element involved in the MeJA-responsiveness
SiGRAS03	TGACG-motif	TGACG	1037	5	-	Hordeum vulgare	cis-acting regulatory element involved in the MeJA-responsiveness
SiGRAS03	TGACG-motif	TGACG	1660	5	-	Hordeum vulgare	cis-acting regulatory element involved in the MeJA-responsiveness
SiGRAS03	TGACG-motif	TGACG	1666	5	-	Hordeum vulgare	cis-acting regulatory element involved in the MeJA-responsiveness
SiGRAS03	TGACG-motif	TGACG	1771	5	-	Hordeum vulgare	cis-acting regulatory element involved in the MeJA-responsiveness
SiGRAS03	W box	TTGACC	1611	6	-	Arabidopsis thaliana
SiGRAS04	ARE	AAACCA	336	6	+	Zea mays	cis-acting regulatory element essential for the anaerobic induction
SiGRAS04	ARE	AAACCA	1339	6	-	Zea mays	cis-acting regulatory element essential for the anaerobic induction
SiGRAS04	ARE	AAACCA	1461	6	+	Zea mays	cis-acting regulatory element essential for the anaerobic induction
SiGRAS04	TGA-element	AACGAC	1245	6	+	Brassica oleracea	auxin-responsive element
SiGRAS04	ABRE	ACGTG	1447	5	+	Arabidopsis thaliana	cis-acting element involved in the abscisic acid responsiveness
SiGRAS04	ABRE	ACGTG	1906	5	-	Arabidopsis thaliana	cis-acting element involved in the abscisic acid responsiveness
SiGRAS04	AE-box	AGAAACTT	1349	8	+	Arabidopsis thaliana	part of a module for light response
SiGRAS04	AE-box	AGAAACTT	1758	8	-	Arabidopsis thaliana	part of a module for light response
SiGRAS04	STRE	AGGGG	133	5	-	Arabidopsis thaliana
SiGRAS04	STRE	AGGGG	765	5	+	Arabidopsis thaliana
SiGRAS04	STRE	AGGGG	1023	5	-	Arabidopsis thaliana
SiGRAS04	STRE	AGGGG	1841	5	-	Arabidopsis thaliana
SiGRAS04	TATA-box	ATATAA	1651	6	+	Brassica oleracea	core promoter element around -30 of transcription start
SiGRAS04	TATA-box	ATATAT	1557	6	-	Brassica napus	core promoter element around -30 of transcription start
SiGRAS04	TATA-box	ATTATA	1648	6	+	Brassica napus	core promoter element around -30 of transcription start
SiGRAS04	ERE	ATTTTAAA	1255	8	+	Nicotiana glutinos
SiGRAS04	CAAT-box	CAAAT	63	5	-	Pisum sativum	common cis-acting element in promoter and enhancer regions
SiGRAS04	CAAT-box	CAAAT	590	5	+	Pisum sativum	common cis-acting element in promoter and enhancer regions
SiGRAS04	CAAT-box	CAAAT	832	5	-	Pisum sativum	common cis-acting element in promoter and enhancer regions
SiGRAS04	CAAT-box	CAAAT	1189	5	+	Pisum sativum	common cis-acting element in promoter and enhancer regions
SiGRAS04	CAAT-box	CAAAT	1426	5	+	Pisum sativum	common cis-acting element in promoter and enhancer regions
SiGRAS04	Myb-binding site	CAACAG	1743	6	-	Nicotiana tabacum
SiGRAS04	MYB	CAACAG	1743	6	-	Arabidopsis thaliana
SiGRAS04	MYB	CAACCA	270	6	-	Arabidopsis thaliana
SiGRAS04	CCAAT-box	CAACGG	1785	6	+	Hordeum vulgare	MYBHv1 binding site
SiGRAS04	MBS	CAACTG	899	6	-	Arabidopsis thaliana	MYB binding site involved in drought-inducibility
SiGRAS04	MBS	CAACTG	1103	6	+	Arabidopsis thaliana	MYB binding site involved in drought-inducibility
SiGRAS04	Myb	CAACTG	899	6	-	Arabidopsis thaliana
SiGRAS04	Myb	CAACTG	1103	6	+	Arabidopsis thaliana
SiGRAS04	CAAT-box	CAAT	61	4	+	Nicotiana glutinosa
SiGRAS04	CAAT-box	CAAT	179	4	+	Nicotiana glutinosa
SiGRAS04	CAAT-box	CAAT	787	4	+	Nicotiana glutinosa
SiGRAS04	CAAT-box	CAAT	842	4	+	Nicotiana glutinosa
SiGRAS04	CAAT-box	CAAT	844	4	-	Nicotiana glutinosa
SiGRAS04	CAAT-box	CAAT	1309	4	+	Nicotiana glutinosa
SiGRAS04	CAAT-box	CAAT	1391	4	+	Nicotiana glutinosa
SiGRAS04	CAAT-box	CAAT	1406	4	-	Nicotiana glutinosa
SiGRAS04	CAAT-box	CAAT	1410	4	+	Nicotiana glutinosa
SiGRAS04	CAAT-box	CAAT	1474	4	-	Nicotiana glutinosa
SiGRAS04	CAAT-box	CAAT	1615	4	+	Nicotiana glutinosa
SiGRAS04	CAAT-box	CAAT	1812	4	+	Nicotiana glutinosa
SiGRAS04	MYC	CAATTG	842	6	+	Arabidopsis thaliana
SiGRAS04	G-box	CACGAC	1610	6	+	Zea mays	cis-acting regulatory element involved in light responsiveness
SiGRAS04	ABRE4	CACGTA	1446	6	-	Zea mays
SiGRAS04	G-box	CACGTC	1906	6	+	Zea mays	cis-acting regulatory element involved in light responsiveness
SiGRAS04	MYC	CATTTG	831	6	+	Arabidopsis thaliana
SiGRAS04	MYC	CATTTG	1189	6	-	Arabidopsis thaliana
SiGRAS04	CAAT-box	CCAAT	60	5	+	Arabidopsis thaliana	common cis-acting element in promoter and enhancer regions
SiGRAS04	CAAT-box	CCAAT	786	5	+	Arabidopsis thaliana	common cis-acting element in promoter and enhancer regions
SiGRAS04	CAAT-box	CCAAT	1390	5	+	Arabidopsis thaliana	common cis-acting element in promoter and enhancer regions
SiGRAS04	CAAT-box	CCAAT	1695	5	-	Arabidopsis thaliana	common cis-acting element in promoter and enhancer regions
SiGRAS04	G-box	CCACGTAA	1445	8	-	Brassica napus	cis-acting regulatory element involved in light responsiveness
SiGRAS04	GC-motif	CCCCCG	482	6	-	Zea mays	enhancer-like element involved in anoxic specific inducibility
SiGRAS04	MYB recognition site	CCGTTG	1785	6	-	Arabidopsis thaliana
SiGRAS04	P-box	CCTTTTG	84	7	+	Oryza sativa	gibberellin-responsive element
SiGRAS04	P-box	CCTTTTG	313	7	-	Oryza sativa	gibberellin-responsive element
SiGRAS04	CGTCA-motif	CGTCA	527	5	+	Hordeum vulgare	cis-acting regulatory element involved in the MeJA-responsiveness
SiGRAS04	CGTCA-motif	CGTCA	1766	5	-	Hordeum vulgare	cis-acting regulatory element involved in the MeJA-responsiveness
SiGRAS04	CGTCA-motif	CGTCA	1908	5	+	Hordeum vulgare	cis-acting regulatory element involved in the MeJA-responsiveness
SiGRAS04	Unnamed__1	CGTGG	599	5	+	Zea mays
SiGRAS04	Unnamed__1	CGTGG	618	5	+	Zea mays
SiGRAS04	Unnamed__1	CGTGG	689	5	+	Zea mays
SiGRAS04	Unnamed__1	CGTGG	705	5	+	Zea mays
SiGRAS04	Unnamed__1	CGTGG	1448	5	+	Zea mays
SiGRAS04	Unnamed__1	CGTGG	1905	5	-	Zea mays
SiGRAS04	Unnamed__4	CTCC	82	4	+	Petroselinum hortense
SiGRAS04	Unnamed__4	CTCC	136	4	+	Petroselinum hortense
SiGRAS04	Unnamed__4	CTCC	292	4	+	Petroselinum hortense
SiGRAS04	Unnamed__4	CTCC	358	4	-	Petroselinum hortense
SiGRAS04	Unnamed__4	CTCC	402	4	+	Petroselinum hortense
SiGRAS04	Unnamed__4	CTCC	475	4	-	Petroselinum hortense
SiGRAS04	Unnamed__4	CTCC	541	4	+	Petroselinum hortense
SiGRAS04	Unnamed__4	CTCC	784	4	+	Petroselinum hortense
SiGRAS04	Unnamed__4	CTCC	1026	4	+	Petroselinum hortense
SiGRAS04	Unnamed__4	CTCC	1265	4	-	Petroselinum hortense
SiGRAS04	Unnamed__4	CTCC	1698	4	-	Petroselinum hortense
SiGRAS04	Unnamed__4	CTCC	1753	4	+	Petroselinum hortense
SiGRAS04	Unnamed__4	CTCC	1801	4	+	Petroselinum hortense
SiGRAS04	Unnamed__4	CTCC	1857	4	+	Petroselinum hortense
SiGRAS04	Unnamed__4	CTCC	1889	4	+	Petroselinum hortense
SiGRAS04	Unnamed__4	CTCC	1924	4	+	Petroselinum hortense
SiGRAS04	Unnamed__4	CTCC	1982	4	+	Petroselinum hortense
SiGRAS04	Unnamed__4	CTCC	1996	4	+	Petroselinum hortense
SiGRAS04	AAGAA-motif	GAAAGAA	799	7	-	Avena sativa
SiGRAS04	AAGAA-motif	GAAAGAA	1136	7	+	Avena sativa
SiGRAS04	GATA-motif	GATAGGG	1842	7	-	Pisum sativum	part of a light responsive element
SiGRAS04	Unnamed__1	GCCACGTGGC	701	9	+	Petunia sp.
SiGRAS04	CAT-box	GCCACT	535	6	-	Arabidopsis thaliana	cis-acting regulatory element related to meristem expression
SiGRAS04	Pc-CMA2c	GCCCACGCA	597	9	-	Pisum sativum	part of a light responsive element
SiGRAS04	DRE core	GCCGAC	522	6	+	Arabidopsis thaliana
SiGRAS04	ABRE	GCCGCGTGGC	685	9	+	Oryza sativa	cis-acting element involved in the abscisic acid responsiveness
SiGRAS04	ABRE	GCCGCGTGGC	701	9	+	Oryza sativa	cis-acting element involved in the abscisic acid responsiveness
SiGRAS04	re2f-1	GCGGGAAA	1510	8	-	Oryza sativa
SiGRAS04	Unnamed__16	GCTGCCCGTC	716	9	+	Zea mays
SiGRAS04	Unnamed__16	GCTGCCCGTC	1779	9	-	Zea mays
SiGRAS04	MYB-like sequence	TAACCA	1155	6	-	Arabidopsis thaliana
SiGRAS04	MYB	TAACCA	1155	6	-	Arabidopsis thaliana
SiGRAS04	Myb	TAACTG	1491	6	+	Arabidopsis thaliana
SiGRAS04	Myb	TAACTG	1664	6	-	Arabidopsis thaliana
SiGRAS04	TATA-box	TACAAAA	53	7	-	Oryza sativa	core promoter element around -30 of transcription start
SiGRAS04	TATA-box	TACAAAA	278	7	+	Oryza sativa	core promoter element around -30 of transcription start
SiGRAS04	ABRE	TACGGTC	815	7	+	Arabidopsis thaliana	cis-acting element involved in the abscisic acid responsiveness
SiGRAS04	ABRE3a	TACGTG	1446	6	+	Zea mays
SiGRAS04	G-box	TACGTG	1446	6	+	Arabidopsis thaliana	cis-acting regulatory element involved in light responsiveness
SiGRAS04	TATA-box	TATA	92	4	+	Arabidopsis thaliana	core promoter element around -30 of transcription start
SiGRAS04	TATA-box	TATA	288	4	+	Arabidopsis thaliana	core promoter element around -30 of transcription start
SiGRAS04	TATA-box	TATA	1018	4	-	Arabidopsis thaliana	core promoter element around -30 of transcription start
SiGRAS04	TATA-box	TATA	1044	4	-	Arabidopsis thaliana	core promoter element around -30 of transcription start
SiGRAS04	TATA-box	TATA	1375	4	-	Arabidopsis thaliana	core promoter element around -30 of transcription start
SiGRAS04	TATA-box	TATA	1558	4	-	Arabidopsis thaliana	core promoter element around -30 of transcription start
SiGRAS04	TATA-box	TATA	1586	4	-	Arabidopsis thaliana	core promoter element around -30 of transcription start
SiGRAS04	TATA-box	TATA	1652	4	-	Arabidopsis thaliana	core promoter element around -30 of transcription start
SiGRAS04	TATA	TATAAAAT	92	8	+	Arabidopsis thaliana
SiGRAS04	TATA-box	TATACA	286	6	-	Helianthus annuus	core promoter element around -30 of transcription start
SiGRAS04	TATA-box	TATACA	1373	6	-	Helianthus annuus	core promoter element around -30 of transcription start
SiGRAS04	TATA-box	TATATA	1650	6	-	Arabidopsis thaliana	core promoter element around -30 of transcription start
SiGRAS04	AT~TATA-box	TATATA	1650	6	-	Arabidopsis thaliana
SiGRAS04	TATA-box	TATATAA	1649	7	-	Arabidopsis thaliana	core promoter element around -30 of transcription start
SiGRAS04	TATC-box	TATCCCA	1217	7	-	Oryza sativa	cis-acting element involved in gibberellin-responsiveness
SiGRAS04	TCCC-motif	TCTCCCT	1856	7	+	Spinacia oleracea	part of a light responsive element
SiGRAS04	TCT-motif	TCTTAC	820	6	+	Arabidopsis thaliana	part of a light responsive element
SiGRAS04	TGACG-motif	TGACG	527	5	-	Hordeum vulgare	cis-acting regulatory element involved in the MeJA-responsiveness
SiGRAS04	TGACG-motif	TGACG	1766	5	+	Hordeum vulgare	cis-acting regulatory element involved in the MeJA-responsiveness
SiGRAS04	TGACG-motif	TGACG	1908	5	-	Hordeum vulgare	cis-acting regulatory element involved in the MeJA-responsiveness
SiGRAS04	as-1	TGACG	527	5	-	Arabidopsis thaliana
SiGRAS04	as-1	TGACG	1766	5	+	Arabidopsis thaliana
SiGRAS04	as-1	TGACG	1908	5	-	Arabidopsis thaliana
SiGRAS04	CAAT-box	TGCCAAC	249	7	-	Petunia hybrida	common cis-acting element in promoter and enhancer regions
SiGRAS05	ARE	AAACCA	281	6	-	Zea mays	cis-acting regulatory element essential for the anaerobic induction
SiGRAS05	ARE	AAACCA	710	6	+	Zea mays	cis-acting regulatory element essential for the anaerobic induction
SiGRAS05	ARE	AAACCA	1370	6	-	Zea mays	cis-acting regulatory element essential for the anaerobic induction
SiGRAS05	A-box	AATAACAAACTCC	1416	12	+	Oryza sativa	sequence conserved in alpha-amylase promoters
SiGRAS05	DRE1	ACCGAGA	1789	7	+	Zea mays
SiGRAS05	ABRE	ACGTG	629	5	+	Arabidopsis thaliana	cis-acting element involved in the abscisic acid responsiveness
SiGRAS05	ABRE	ACGTG	638	5	+	Arabidopsis thaliana	cis-acting element involved in the abscisic acid responsiveness
SiGRAS05	STRE	AGGGG	144	5	-	Arabidopsis thaliana
SiGRAS05	STRE	AGGGG	644	5	+	Arabidopsis thaliana
SiGRAS05	STRE	AGGGG	1851	5	-	Arabidopsis thaliana
SiGRAS05	CAAT-box	CAAAT	100	5	-	Pisum sativum	common cis-acting element in promoter and enhancer regions
SiGRAS05	CAAT-box	CAAAT	983	5	+	Pisum sativum	common cis-acting element in promoter and enhancer regions
SiGRAS05	CAAT-box	CAAAT	1117	5	+	Pisum sativum	common cis-acting element in promoter and enhancer regions
SiGRAS05	CAAT-box	CAAAT	1182	5	-	Pisum sativum	common cis-acting element in promoter and enhancer regions
SiGRAS05	CAAT-box	CAAAT	1290	5	+	Pisum sativum	common cis-acting element in promoter and enhancer regions
SiGRAS05	CAAT-box	CAAAT	1381	5	-	Pisum sativum	common cis-acting element in promoter and enhancer regions
SiGRAS05	MYB	CAACCA	1256	6	-	Arabidopsis thaliana
SiGRAS05	CCAAT-box	CAACGG	570	6	+	Hordeum vulgare	MYBHv1 binding site
SiGRAS05	CAAT-box	CAAT	8	4	-	Nicotiana glutinosa
SiGRAS05	CAAT-box	CAAT	42	4	+	Nicotiana glutinosa
SiGRAS05	CAAT-box	CAAT	56	4	-	Nicotiana glutinosa
SiGRAS05	CAAT-box	CAAT	131	4	+	Nicotiana glutinosa
SiGRAS05	CAAT-box	CAAT	162	4	-	Nicotiana glutinosa
SiGRAS05	CAAT-box	CAAT	224	4	+	Nicotiana glutinosa
SiGRAS05	CAAT-box	CAAT	402	4	+	Nicotiana glutinosa
SiGRAS05	CAAT-box	CAAT	425	4	+	Nicotiana glutinosa
SiGRAS05	CAAT-box	CAAT	470	4	+	Nicotiana glutinosa
SiGRAS05	CAAT-box	CAAT	509	4	+	Nicotiana glutinosa
SiGRAS05	CAAT-box	CAAT	884	4	-	Nicotiana glutinosa
SiGRAS05	CAAT-box	CAAT	916	4	+	Nicotiana glutinosa
SiGRAS05	CAAT-box	CAAT	1167	4	+	Nicotiana glutinosa
SiGRAS05	CAAT-box	CAAT	1180	4	+	Nicotiana glutinosa
SiGRAS05	CAAT-box	CAAT	1250	4	+	Nicotiana glutinosa
SiGRAS05	CAAT-box	CAAT	1293	4	-	Nicotiana glutinosa
SiGRAS05	CAAT-box	CAAT	1311	4	-	Nicotiana glutinosa
SiGRAS05	CAAT-box	CAAT	1886	4	+	Nicotiana glutinosa
SiGRAS05	CAAT-box	CAAT	1890	4	+	Nicotiana glutinosa
SiGRAS05	G-box	CACGAC	1444	6	+	Zea mays	cis-acting regulatory element involved in light responsiveness
SiGRAS05	G-Box	CACGTG	637	6	+	Pisum sativum	cis-acting regulatory element involved in light responsiveness
SiGRAS05	G-box	CACGTG	637	6	+	Arabidopsis thaliana	cis-acting regulatory element involved in light responsiveness
SiGRAS05	ABRE	CACGTG	637	6	+	Arabidopsis thaliana	cis-acting element involved in the abscisic acid responsiveness
SiGRAS05	G-Box	CACGTT	628	6	-	Pisum sativum	cis-acting regulatory element involved in light responsiveness
SiGRAS05	MYC	CATGTG	612	6	-	Arabidopsis thaliana
SiGRAS05	CAAT-box	CCAAT	279	5	-	Arabidopsis thaliana	common cis-acting element in promoter and enhancer regions
SiGRAS05	CAAT-box	CCAAT	401	5	+	Arabidopsis thaliana	common cis-acting element in promoter and enhancer regions
SiGRAS05	CAAT-box	CCAAT	590	5	-	Arabidopsis thaliana	common cis-acting element in promoter and enhancer regions
SiGRAS05	CAAT-box	CCAAT	836	5	-	Arabidopsis thaliana	common cis-acting element in promoter and enhancer regions
SiGRAS05	CAAT-box	CCAAT	904	5	-	Arabidopsis thaliana	common cis-acting element in promoter and enhancer regions
SiGRAS05	CAAT-box	CCAAT	1120	5	-	Arabidopsis thaliana	common cis-acting element in promoter and enhancer regions
SiGRAS05	CAAT-box	CCAAT	1179	5	+	Arabidopsis thaliana	common cis-acting element in promoter and enhancer regions
SiGRAS05	CAAT-box	CCAAT	1885	5	+	Arabidopsis thaliana	common cis-acting element in promoter and enhancer regions
SiGRAS05	WRE3	CCACCT	12	6	-	Pisum sativum
SiGRAS05	WRE3	CCACCT	294	6	-	Pisum sativum
SiGRAS05	WRE3	CCACCT	783	6	+	Pisum sativum
SiGRAS05	TCA-element	CCATCTTTTT	470	9	+	Nicotiana tabacum	cis-acting element involved in salicylic acid responsiveness
SiGRAS05	CAAT-box	CCCAATTT	1118	8	-	Arabidopsis thaliana	common cis-acting element in promoter and enhancer regions
SiGRAS05	GC-motif	CCCCCG	1973	6	+	Zea mays	enhancer-like element involved in anoxic specific inducibility
SiGRAS05	LTR	CCGAAA	1482	6	+	Hordeum vulgare	cis-acting element involved in low-temperature responsiveness
SiGRAS05	A-box	CCGTCC	1654	6	+	Petroselinum crispum	cis-acting regulatory element
SiGRAS05	CCGTCC-box	CCGTCC	1654	6	+	Petroselinum hortense
SiGRAS05	CCGTCC motif	CCGTCC	1654	6	+	Nicotiana tabacum
SiGRAS05	MYB recognition site	CCGTTG	570	6	-	Arabidopsis thaliana
SiGRAS05	TATA-box	ccTATAAAaa	936	9	-	Arabidopsis thaliana	core promoter element around -30 of transcription start
SiGRAS05	P-box	CCTTTTG	248	7	-	Oryza sativa	gibberellin-responsive element
SiGRAS05	CGTCA-motif	CGTCA	343	5	-	Hordeum vulgare	cis-acting regulatory element involved in the MeJA-responsiveness
SiGRAS05	CGTCA-motif	CGTCA	491	5	-	Hordeum vulgare	cis-acting regulatory element involved in the MeJA-responsiveness
SiGRAS05	CGTCA-motif	CGTCA	579	5	+	Hordeum vulgare	cis-acting regulatory element involved in the MeJA-responsiveness
SiGRAS05	CGTCA-motif	CGTCA	741	5	+	Hordeum vulgare	cis-acting regulatory element involved in the MeJA-responsiveness
SiGRAS05	CGTCA-motif	CGTCA	1769	5	+	Hordeum vulgare	cis-acting regulatory element involved in the MeJA-responsiveness
SiGRAS05	Unnamed__1	CGTGG	29	5	-	Zea mays
SiGRAS05	Unnamed__1	CGTGG	639	5	+	Zea mays
SiGRAS05	Unnamed__1	CGTGG	1697	5	-	Zea mays
SiGRAS05	Unnamed__4	CTCC	16	4	-	Petroselinum hortense
SiGRAS05	Unnamed__4	CTCC	142	4	+	Petroselinum hortense
SiGRAS05	Unnamed__4	CTCC	253	4	-	Petroselinum hortense
SiGRAS05	Unnamed__4	CTCC	301	4	-	Petroselinum hortense
SiGRAS05	Unnamed__4	CTCC	351	4	+	Petroselinum hortense
SiGRAS05	Unnamed__4	CTCC	399	4	+	Petroselinum hortense
SiGRAS05	Unnamed__4	CTCC	574	4	-	Petroselinum hortense
SiGRAS05	Unnamed__4	CTCC	642	4	-	Petroselinum hortense
SiGRAS05	Unnamed__4	CTCC	649	4	+	Petroselinum hortense
SiGRAS05	Unnamed__4	CTCC	731	4	-	Petroselinum hortense
SiGRAS05	Unnamed__4	CTCC	950	4	-	Petroselinum hortense
SiGRAS05	Unnamed__4	CTCC	1114	4	+	Petroselinum hortense
SiGRAS05	Unnamed__4	CTCC	1363	4	-	Petroselinum hortense
SiGRAS05	Unnamed__4	CTCC	1406	4	+	Petroselinum hortense
SiGRAS05	Unnamed__4	CTCC	1548	4	+	Petroselinum hortense
SiGRAS05	Unnamed__4	CTCC	1647	4	+	Petroselinum hortense
SiGRAS05	Unnamed__4	CTCC	1811	4	-	Petroselinum hortense
SiGRAS05	AAGAA-motif	GAAAGAA	1484	7	+	Avena sativa
SiGRAS05	O2-site	GATGATGTGG	265	9	+	Zea mays	cis-acting regulatory element involved in zein metabolism regulation
SiGRAS05	G-box	GCCACGTGGA	635	9	+	Arabidopsis thaliana	cis-acting regulatory element involved in light responsiveness
SiGRAS05	DRE core	GCCGAC	462	6	-	Arabidopsis thaliana
SiGRAS05	DRE core	GCCGAC	1352	6	+	Arabidopsis thaliana
SiGRAS05	DRE core	GCCGAC	1924	6	-	Arabidopsis thaliana
SiGRAS05	Sp1	GGGCGG	1041	6	-	Oryza sativa	light responsive element
SiGRAS05	AAGAA-motif	gGTAAAGAAA	702	9	+	Avena sativa
SiGRAS05	MYB-like sequence	TAACCA	1759	6	+	Arabidopsis thaliana
SiGRAS05	MYB	TAACCA	1759	6	+	Arabidopsis thaliana
SiGRAS05	ABRE	TACGGTC	1447	7	-	Arabidopsis thaliana	cis-acting element involved in the abscisic acid responsiveness
SiGRAS05	TATA-box	TATA	111	4	+	Arabidopsis thaliana	core promoter element around -30 of transcription start
SiGRAS05	TATA-box	TATA	934	4	+	Arabidopsis thaliana	core promoter element around -30 of transcription start
SiGRAS05	TATA-box	TATA	940	4	+	Arabidopsis thaliana	core promoter element around -30 of transcription start
SiGRAS05	TATA-box	TATAA	933	5	-	Arabidopsis thaliana	core promoter element around -30 of transcription start
SiGRAS05	TATA-box	TATAA	939	5	-	Arabidopsis thaliana	core promoter element around -30 of transcription start
SiGRAS05	TATA-box	TATAAA	932	6	-	Helianthus annuus	core promoter element around -30 of transcription start
SiGRAS05	TATA-box	TATAAA	938	6	-	Helianthus annuus	core promoter element around -30 of transcription start
SiGRAS05	TATA-box	TATAAAT	937	7	-	Brassica juncea	core promoter element around -30 of transcription start
SiGRAS05	TCT-motif	TCTTAC	229	6	-	Arabidopsis thaliana	part of a light responsive element
SiGRAS05	TGACG-motif	TGACG	343	5	+	Hordeum vulgare	cis-acting regulatory element involved in the MeJA-responsiveness
SiGRAS05	TGACG-motif	TGACG	491	5	+	Hordeum vulgare	cis-acting regulatory element involved in the MeJA-responsiveness
SiGRAS05	TGACG-motif	TGACG	579	5	-	Hordeum vulgare	cis-acting regulatory element involved in the MeJA-responsiveness
SiGRAS05	TGACG-motif	TGACG	741	5	-	Hordeum vulgare	cis-acting regulatory element involved in the MeJA-responsiveness
SiGRAS05	TGACG-motif	TGACG	1769	5	-	Hordeum vulgare	cis-acting regulatory element involved in the MeJA-responsiveness
SiGRAS05	as-1	TGACG	343	5	+	Arabidopsis thaliana
SiGRAS05	as-1	TGACG	491	5	+	Arabidopsis thaliana
SiGRAS05	as-1	TGACG	579	5	-	Arabidopsis thaliana
SiGRAS05	as-1	TGACG	741	5	-	Arabidopsis thaliana
SiGRAS05	as-1	TGACG	1769	5	-	Arabidopsis thaliana
SiGRAS06	ARE	AAACCA	970	6	-	Zea mays	cis-acting regulatory element essential for the anaerobic induction
SiGRAS06	MRE	AACCTAA	440	7	-	Petroselinum crispum	MYB binding site involved in light responsiveness
SiGRAS06	MRE	AACCTAA	1092	7	-	Petroselinum crispum	MYB binding site involved in light responsiveness
SiGRAS06	Unnamed__2	AACCTAACCT	1089	9	-	Petroselinum hortense
SiGRAS06	TGA-element	AACGAC	1704	6	-	Brassica oleracea	auxin-responsive element
SiGRAS06	STRE	AGGGG	44	5	-	Arabidopsis thaliana
SiGRAS06	STRE	AGGGG	174	5	-	Arabidopsis thaliana
SiGRAS06	STRE	AGGGG	905	5	+	Arabidopsis thaliana
SiGRAS06	Footprinting A	ATCCTATCTCATCCATTT	395	17	-	Zea mays	part of a light responsive element
SiGRAS06	CAAT-box	CAAAT	1276	5	+	Pisum sativum	common cis-acting element in promoter and enhancer regions
SiGRAS06	CAAT-box	CAAAT	1305	5	-	Pisum sativum	common cis-acting element in promoter and enhancer regions
SiGRAS06	CAAT-box	CAAAT	1514	5	-	Pisum sativum	common cis-acting element in promoter and enhancer regions
SiGRAS06	CAAT-box	CAAAT	1670	5	-	Pisum sativum	common cis-acting element in promoter and enhancer regions
SiGRAS06	CAAT-box	CAAAT	1891	5	+	Pisum sativum	common cis-acting element in promoter and enhancer regions
SiGRAS06	MYB	CAACAG	1847	6	-	Arabidopsis thaliana
SiGRAS06	Myb-binding site	CAACAG	1847	6	-	Nicotiana tabacum
SiGRAS06	MYB	CAACCA	213	6	+	Arabidopsis thaliana
SiGRAS06	CAAT-box	CAAT	38	4	+	Nicotiana glutinosa
SiGRAS06	CAAT-box	CAAT	702	4	-	Nicotiana glutinosa
SiGRAS06	CAAT-box	CAAT	713	4	+	Nicotiana glutinosa
SiGRAS06	CAAT-box	CAAT	896	4	+	Nicotiana glutinosa
SiGRAS06	CAAT-box	CAAT	1203	4	+	Nicotiana glutinosa
SiGRAS06	CAAT-box	CAAT	1476	4	-	Nicotiana glutinosa
SiGRAS06	CAAT-box	CAAT	1519	4	+	Nicotiana glutinosa
SiGRAS06	CAAT-box	CAAT	1793	4	+	Nicotiana glutinosa
SiGRAS06	CAAT-box	CAAT	1840	4	+	Nicotiana glutinosa
SiGRAS06	CAAT-box	CAAT	1887	4	+	Nicotiana glutinosa
SiGRAS06	CAAT-box	CAAT	1894	4	-	Nicotiana glutinosa
SiGRAS06	CAAT-box	CAAT	1913	4	-	Nicotiana glutinosa
SiGRAS06	dOCT	CACGGATC	842	8	-	Zea mays
SiGRAS06	MYC	CATGTG	1455	6	+	Arabidopsis thaliana
SiGRAS06	MYC	CATGTG	1832	6	-	Arabidopsis thaliana
SiGRAS06	CAAT-box	CCAAT	37	5	+	Arabidopsis thaliana	common cis-acting element in promoter and enhancer regions
SiGRAS06	CAAT-box	CCAAT	1925	5	-	Arabidopsis thaliana	common cis-acting element in promoter and enhancer regions
SiGRAS06	AC-II	CCACCAACCCCC	129	11	+	Phaseolus vulgaris
SiGRAS06	GC-motif	CCCCCG	136	6	+	Zea mays	enhancer-like element involved in anoxic specific inducibility
SiGRAS06	GC-motif	CCCCCG	963	6	-	Zea mays	enhancer-like element involved in anoxic specific inducibility
SiGRAS06	Unnamed__2	CCCCGG	74	6	+	Zea mays
SiGRAS06	Unnamed__2	CCCCGG	285	6	+	Zea mays
SiGRAS06	LTR	CCGAAA	851	6	+	Hordeum vulgare	cis-acting element involved in low-temperature responsiveness
SiGRAS06	CCGTCC motif	CCGTCC	233	6	+	Nicotiana tabacum
SiGRAS06	A-box	CCGTCC	233	6	+	Petroselinum crispum	cis-acting regulatory element
SiGRAS06	CCGTCC-box	CCGTCC	233	6	+	Petroselinum hortense
SiGRAS06	ABRE	CGCACGTGTC	941	9	+	Hordeum vulgare	cis-acting element involved in the abscisic acid responsiveness
SiGRAS06	OCT	CGCGGATC	830	8	+	Zea mays
SiGRAS06	CGTCA-motif	CGTCA	1126	5	-	Hordeum vulgare	cis-acting regulatory element involved in the MeJA-responsiveness
SiGRAS06	Unnamed__1	CGTGG	168	5	-	Zea mays
SiGRAS06	Unnamed__1	CGTGG	413	5	+	Zea mays
SiGRAS06	ACE	CTAACGTATT	1086	9	-	Petroselinum crispum	cis-acting element involved in light responsiveness
SiGRAS06	Unnamed__4	CTCC	47	4	+	Petroselinum hortense
SiGRAS06	Unnamed__4	CTCC	50	4	+	Petroselinum hortense
SiGRAS06	Unnamed__4	CTCC	72	4	+	Petroselinum hortense
SiGRAS06	Unnamed__4	CTCC	143	4	+	Petroselinum hortense
SiGRAS06	Unnamed__4	CTCC	153	4	+	Petroselinum hortense
SiGRAS06	Unnamed__4	CTCC	177	4	+	Petroselinum hortense
SiGRAS06	Unnamed__4	CTCC	245	4	-	Petroselinum hortense
SiGRAS06	Unnamed__4	CTCC	347	4	+	Petroselinum hortense
SiGRAS06	Unnamed__4	CTCC	451	4	+	Petroselinum hortense
SiGRAS06	Unnamed__4	CTCC	460	4	+	Petroselinum hortense
SiGRAS06	Unnamed__4	CTCC	478	4	-	Petroselinum hortense
SiGRAS06	Unnamed__4	CTCC	592	4	-	Petroselinum hortense
SiGRAS06	Unnamed__4	CTCC	929	4	-	Petroselinum hortense
SiGRAS06	Unnamed__4	CTCC	954	4	+	Petroselinum hortense
SiGRAS06	Unnamed__4	CTCC	1084	4	-	Petroselinum hortense
SiGRAS06	Unnamed__4	CTCC	1100	4	-	Petroselinum hortense
SiGRAS06	Unnamed__4	CTCC	1169	4	+	Petroselinum hortense
SiGRAS06	Unnamed__4	CTCC	1251	4	+	Petroselinum hortense
SiGRAS06	Unnamed__4	CTCC	1844	4	+	Petroselinum hortense
SiGRAS06	Unnamed__4	CTCC	1876	4	-	Petroselinum hortense
SiGRAS06	Unnamed__4	CTCC	1964	4	-	Petroselinum hortense
SiGRAS06	O2-site	GATGA(C/T)(A/G)TG(A/G)	1287	8	+	Zea mays	cis-acting regulatory element involved in zein metabolism regulation
SiGRAS06	O2-site	GATGACATGG	400	9	+	Zea mays	cis-acting regulatory element involved in zein metabolism regulation
SiGRAS06	MYB	TAACCA	428	6	-	Arabidopsis thaliana
SiGRAS06	MYB	TAACCA	527	6	-	Arabidopsis thaliana
SiGRAS06	MYB	TAACCA	824	6	-	Arabidopsis thaliana
SiGRAS06	MYB-like sequence	TAACCA	428	6	-	Arabidopsis thaliana
SiGRAS06	MYB-like sequence	TAACCA	527	6	-	Arabidopsis thaliana
SiGRAS06	MYB-like sequence	TAACCA	824	6	-	Arabidopsis thaliana
SiGRAS06	TATA-box	TATA	343	4	+	Arabidopsis thaliana	core promoter element around -30 of transcription start
SiGRAS06	TATA-box	TATA	552	4	+	Arabidopsis thaliana	core promoter element around -30 of transcription start
SiGRAS06	TATA-box	TATA	1585	4	-	Arabidopsis thaliana	core promoter element around -30 of transcription start
SiGRAS06	TATA-box	TATAA	1584	5	-	Arabidopsis thaliana	core promoter element around -30 of transcription start
SiGRAS06	TATA-box	TATAAA	1583	6	-	Helianthus annuus	core promoter element around -30 of transcription start
SiGRAS06	TATA-box	TATAAAA	1582	7	-	Pisum sativum	core promoter element around -30 of transcription start
SiGRAS06	TATA-box	TATACA	341	6	-	Helianthus annuus	core promoter element around -30 of transcription start
SiGRAS06	TCA-element	TCAGAAGAGG	1039	9	-	Brassica oleracea	cis-acting element involved in salicylic acid responsiveness
SiGRAS06	as-1	TGACG	1126	5	+	Arabidopsis thaliana
SiGRAS06	TGACG-motif	TGACG	1126	5	+	Hordeum vulgare	cis-acting regulatory element involved in the MeJA-responsiveness
SiGRAS06	GCN4_motif	TGAGTCA	1013	7	-	Oryza sativa	cis-regulatory element involved in endosperm expression
SiGRAS06	W box	TTGACC	878	6	+	Arabidopsis thaliana
SiGRAS06	W box	TTGACC	947	6	-	Arabidopsis thaliana
SiGRAS07	ARE	AAACCA	394	6	+	Zea mays	cis-acting regulatory element essential for the anaerobic induction
SiGRAS07	ARE	AAACCA	837	6	+	Zea mays	cis-acting regulatory element essential for the anaerobic induction
SiGRAS07	TGA-element	AACGAC	652	6	+	Brassica oleracea	auxin-responsive element
SiGRAS07	ABRE	ACGTG	175	5	+	Arabidopsis thaliana	cis-acting element involved in the abscisic acid responsiveness
SiGRAS07	ABRE	ACGTG	953	5	-	Arabidopsis thaliana	cis-acting element involved in the abscisic acid responsiveness
SiGRAS07	ABRE	ACGTG	1271	5	-	Arabidopsis thaliana	cis-acting element involved in the abscisic acid responsiveness
SiGRAS07	box S	AGCCACC	861	7	+	Arabidopsis thaliana
SiGRAS07	STRE	AGGGG	527	5	-	Arabidopsis thaliana
SiGRAS07	STRE	AGGGG	1288	5	-	Arabidopsis thaliana
SiGRAS07	STRE	AGGGG	1683	5	+	Arabidopsis thaliana
SiGRAS07	STRE	AGGGG	1926	5	-	Arabidopsis thaliana
SiGRAS07	TATA-box	ATATAA	600	6	+	Brassica oleracea	core promoter element around -30 of transcription start
SiGRAS07	TATA-box	ATATAT	54	6	+	Brassica napus	core promoter element around -30 of transcription start
SiGRAS07	Box 4	ATTAAT	425	6	+	Petroselinum crispum	part of a conserved DNA module involved in light responsiveness
SiGRAS07	CAAT-box	CAAAT	382	5	+	Pisum sativum	common cis-acting element in promoter and enhancer regions
SiGRAS07	CAAT-box	CAAAT	554	5	+	Pisum sativum	common cis-acting element in promoter and enhancer regions
SiGRAS07	CAAT-box	CAAAT	663	5	-	Pisum sativum	common cis-acting element in promoter and enhancer regions
SiGRAS07	CAAT-box	CAAAT	808	5	+	Pisum sativum	common cis-acting element in promoter and enhancer regions
SiGRAS07	CAAT-box	CAAAT	911	5	+	Pisum sativum	common cis-acting element in promoter and enhancer regions
SiGRAS07	CAAT-box	CAAAT	1276	5	+	Pisum sativum	common cis-acting element in promoter and enhancer regions
SiGRAS07	CAAT-box	CAAAT	1411	5	+	Pisum sativum	common cis-acting element in promoter and enhancer regions
SiGRAS07	CAAT-box	CAAAT	1808	5	+	Pisum sativum	common cis-acting element in promoter and enhancer regions
SiGRAS07	MYB	CAACCA	907	6	+	Arabidopsis thaliana
SiGRAS07	MYB	CAACCA	1028	6	+	Arabidopsis thaliana
SiGRAS07	CCAAT-box	CAACGG	333	6	+	Hordeum vulgare	MYBHv1 binding site
SiGRAS07	CCAAT-box	CAACGG	976	6	+	Hordeum vulgare	MYBHv1 binding site
SiGRAS07	CAAT-box	CAAT	25	4	-	Nicotiana glutinosa
SiGRAS07	CAAT-box	CAAT	132	4	-	Nicotiana glutinosa
SiGRAS07	CAAT-box	CAAT	194	4	-	Nicotiana glutinosa
SiGRAS07	CAAT-box	CAAT	263	4	+	Nicotiana glutinosa
SiGRAS07	CAAT-box	CAAT	304	4	-	Nicotiana glutinosa
SiGRAS07	CAAT-box	CAAT	341	4	+	Nicotiana glutinosa
SiGRAS07	CAAT-box	CAAT	359	4	+	Nicotiana glutinosa
SiGRAS07	CAAT-box	CAAT	361	4	-	Nicotiana glutinosa
SiGRAS07	CAAT-box	CAAT	420	4	+	Nicotiana glutinosa
SiGRAS07	CAAT-box	CAAT	546	4	+	Nicotiana glutinosa
SiGRAS07	CAAT-box	CAAT	557	4	-	Nicotiana glutinosa
SiGRAS07	CAAT-box	CAAT	661	4	+	Nicotiana glutinosa
SiGRAS07	CAAT-box	CAAT	780	4	+	Nicotiana glutinosa
SiGRAS07	CAAT-box	CAAT	829	4	+	Nicotiana glutinosa
SiGRAS07	CAAT-box	CAAT	841	4	+	Nicotiana glutinosa
SiGRAS07	CAAT-box	CAAT	843	4	-	Nicotiana glutinosa
SiGRAS07	CAAT-box	CAAT	853	4	-	Nicotiana glutinosa
SiGRAS07	CAAT-box	CAAT	867	4	+	Nicotiana glutinosa
SiGRAS07	CAAT-box	CAAT	1032	4	+	Nicotiana glutinosa
SiGRAS07	CAAT-box	CAAT	1149	4	+	Nicotiana glutinosa
SiGRAS07	CAAT-box	CAAT	1299	4	-	Nicotiana glutinosa
SiGRAS07	CAAT-box	CAAT	1345	4	+	Nicotiana glutinosa
SiGRAS07	CAAT-box	CAAT	1559	4	+	Nicotiana glutinosa
SiGRAS07	CAAT-box	CAAT	1638	4	-	Nicotiana glutinosa
SiGRAS07	CAAT-box	CAAT	1815	4	+	Nicotiana glutinosa
SiGRAS07	MYC	CAATTG	359	6	+	Arabidopsis thaliana
SiGRAS07	MYC	CAATTG	841	6	+	Arabidopsis thaliana
SiGRAS07	G-box	CACGTC	1271	6	+	Zea mays	cis-acting regulatory element involved in light responsiveness
SiGRAS07	G-Box	CACGTG	174	6	+	Pisum sativum	cis-acting regulatory element involved in light responsiveness
SiGRAS07	G-box	CACGTG	174	6	+	Arabidopsis thaliana	cis-acting regulatory element involved in light responsiveness
SiGRAS07	ABRE	CACGTG	174	6	+	Arabidopsis thaliana	cis-acting element involved in the abscisic acid responsiveness
SiGRAS07	G-Box	CACGTT	953	6	+	Pisum sativum	cis-acting regulatory element involved in light responsiveness
SiGRAS07	MYC	CATGTG	43	6	-	Arabidopsis thaliana
SiGRAS07	MYC	CATGTG	106	6	-	Arabidopsis thaliana
SiGRAS07	MYC	CATGTG	351	6	-	Arabidopsis thaliana
SiGRAS07	CAAT-box	CCAAT	95	5	-	Arabidopsis thaliana	common cis-acting element in promoter and enhancer regions
SiGRAS07	CAAT-box	CCAAT	419	5	+	Arabidopsis thaliana	common cis-acting element in promoter and enhancer regions
SiGRAS07	CAAT-box	CCAAT	840	5	+	Arabidopsis thaliana	common cis-acting element in promoter and enhancer regions
SiGRAS07	CAAT-box	CCAAT	866	5	+	Arabidopsis thaliana	common cis-acting element in promoter and enhancer regions
SiGRAS07	CAAT-box	CCAAT	1031	5	+	Arabidopsis thaliana	common cis-acting element in promoter and enhancer regions
SiGRAS07	CAAT-box	CCAAT	1344	5	+	Arabidopsis thaliana	common cis-acting element in promoter and enhancer regions
SiGRAS07	CAAT-box	CCAAT	1558	5	+	Arabidopsis thaliana	common cis-acting element in promoter and enhancer regions
SiGRAS07	CAAT-box	CCAAT	1790	5	-	Arabidopsis thaliana	common cis-acting element in promoter and enhancer regions
SiGRAS07	WRE3	CCACCT	198	6	+	Pisum sativum
SiGRAS07	LTR	CCGAAA	1119	6	+	Hordeum vulgare	cis-acting element involved in low-temperature responsiveness
SiGRAS07	CCGTCC motif	CCGTCC	1549	6	+	Nicotiana tabacum
SiGRAS07	A-box	CCGTCC	1549	6	+	Petroselinum crispum	cis-acting regulatory element
SiGRAS07	CCGTCC-box	CCGTCC	1549	6	+	Petroselinum hortense
SiGRAS07	MYB recognition site	CCGTTG	333	6	-	Arabidopsis thaliana
SiGRAS07	MYB recognition site	CCGTTG	976	6	-	Arabidopsis thaliana
SiGRAS07	CGTCA-motif	CGTCA	203	5	-	Hordeum vulgare	cis-acting regulatory element involved in the MeJA-responsiveness
SiGRAS07	CGTCA-motif	CGTCA	390	5	+	Hordeum vulgare	cis-acting regulatory element involved in the MeJA-responsiveness
SiGRAS07	CGTCA-motif	CGTCA	833	5	+	Hordeum vulgare	cis-acting regulatory element involved in the MeJA-responsiveness
SiGRAS07	CGTCA-motif	CGTCA	1273	5	+	Hordeum vulgare	cis-acting regulatory element involved in the MeJA-responsiveness
SiGRAS07	Unnamed__1	CGTGG	173	5	-	Zea mays
SiGRAS07	Unnamed__1	CGTGG	397	5	-	Zea mays
SiGRAS07	Unnamed__1	CGTGG	1940	5	-	Zea mays
SiGRAS07	Unnamed__4	CTCC	235	4	+	Petroselinum hortense
SiGRAS07	Unnamed__4	CTCC	932	4	+	Petroselinum hortense
SiGRAS07	Unnamed__4	CTCC	935	4	+	Petroselinum hortense
SiGRAS07	Unnamed__4	CTCC	1112	4	-	Petroselinum hortense
SiGRAS07	Unnamed__4	CTCC	1176	4	-	Petroselinum hortense
SiGRAS07	Unnamed__4	CTCC	1556	4	+	Petroselinum hortense
SiGRAS07	Unnamed__4	CTCC	1588	4	+	Petroselinum hortense
SiGRAS07	Unnamed__4	CTCC	1593	4	+	Petroselinum hortense
SiGRAS07	Unnamed__4	CTCC	1596	4	+	Petroselinum hortense
SiGRAS07	Unnamed__4	CTCC	1631	4	-	Petroselinum hortense
SiGRAS07	Unnamed__4	CTCC	1642	4	+	Petroselinum hortense
SiGRAS07	Unnamed__4	CTCC	1799	4	+	Petroselinum hortense
SiGRAS07	Unnamed__4	CTCC	1870	4	+	Petroselinum hortense
SiGRAS07	Unnamed__4	CTCC	1873	4	+	Petroselinum hortense
SiGRAS07	Unnamed__4	CTCC	1876	4	+	Petroselinum hortense
SiGRAS07	Sp1	GGGCGG	32	6	+	Oryza sativa	light responsive element
SiGRAS07	GT1-motif	GGTTAA	280	6	-	Arabidopsis thaliana	light responsive element
SiGRAS07	GT1-motif	GGTTAA	1340	6	-	Arabidopsis thaliana	light responsive element
SiGRAS07	GT1-motif	GGTTAAT	1339	7	-	Avena sativa	light responsive element
SiGRAS07	O2-site	GTTGACGTGA	1270	9	-	Zea mays	cis-acting regulatory element involved in zein metabolism regulation
SiGRAS07	MYB	TAACCA	1341	6	+	Arabidopsis thaliana
SiGRAS07	MYB-like sequence	TAACCA	1341	6	+	Arabidopsis thaliana
SiGRAS07	Myb	TAACTG	277	6	-	Arabidopsis thaliana
SiGRAS07	TATA-box	TACAAAA	437	7	+	Oryza sativa	core promoter element around -30 of transcription start
SiGRAS07	TATA-box	TATA	55	4	+	Arabidopsis thaliana	core promoter element around -30 of transcription start
SiGRAS07	TATA-box	TATA	522	4	+	Arabidopsis thaliana	core promoter element around -30 of transcription start
SiGRAS07	TATA-box	TATA	601	4	+	Arabidopsis thaliana	core promoter element around -30 of transcription start
SiGRAS07	TATA-box	TATA	640	4	+	Arabidopsis thaliana	core promoter element around -30 of transcription start
SiGRAS07	TATA-box	TATA	963	4	+	Arabidopsis thaliana	core promoter element around -30 of transcription start
SiGRAS07	TATA-box	TATA	1022	4	-	Arabidopsis thaliana	core promoter element around -30 of transcription start
SiGRAS07	TATA-box	TATA	1094	4	-	Arabidopsis thaliana	core promoter element around -30 of transcription start
SiGRAS07	TATA-box	TATA	1360	4	-	Arabidopsis thaliana	core promoter element around -30 of transcription start
SiGRAS07	TATA-box	TATA	1849	4	-	Arabidopsis thaliana	core promoter element around -30 of transcription start
SiGRAS07	TATA-box	TATAA	962	5	-	Arabidopsis thaliana	core promoter element around -30 of transcription start
SiGRAS07	AT~TATA-box	TATATA	1092	6	-	Arabidopsis thaliana
SiGRAS07	TATA-box	TATATA	1092	6	-	Arabidopsis thaliana	core promoter element around -30 of transcription start
SiGRAS07	TCT-motif	TCTTAC	1478	6	-	Arabidopsis thaliana	part of a light responsive element
SiGRAS07	as-1	TGACG	203	5	+	Arabidopsis thaliana
SiGRAS07	as-1	TGACG	390	5	-	Arabidopsis thaliana
SiGRAS07	as-1	TGACG	833	5	-	Arabidopsis thaliana
SiGRAS07	as-1	TGACG	1273	5	-	Arabidopsis thaliana
SiGRAS07	TGACG-motif	TGACG	203	5	+	Hordeum vulgare	cis-acting regulatory element involved in the MeJA-responsiveness
SiGRAS07	TGACG-motif	TGACG	390	5	-	Hordeum vulgare	cis-acting regulatory element involved in the MeJA-responsiveness
SiGRAS07	TGACG-motif	TGACG	833	5	-	Hordeum vulgare	cis-acting regulatory element involved in the MeJA-responsiveness
SiGRAS07	TGACG-motif	TGACG	1273	5	-	Hordeum vulgare	cis-acting regulatory element involved in the MeJA-responsiveness
SiGRAS08	ARE	AAACCA	1955	6	-	Zea mays	cis-acting regulatory element essential for the anaerobic induction
SiGRAS08	TGA-element	AACGAC	592	6	-	Brassica oleracea	auxin-responsive element
SiGRAS08	ABRE	ACGTG	271	5	+	Arabidopsis thaliana	cis-acting element involved in the abscisic acid responsiveness
SiGRAS08	ABRE	ACGTG	1817	5	+	Arabidopsis thaliana	cis-acting element involved in the abscisic acid responsiveness
SiGRAS08	ABRE	ACGTG	1902	5	+	Arabidopsis thaliana	cis-acting element involved in the abscisic acid responsiveness
SiGRAS08	CTAG-motif	ACTAGCAGAA	1566	9	-	Avena sativa
SiGRAS08	box S	AGCCACC	1351	7	+	Arabidopsis thaliana
SiGRAS08	STRE	AGGGG	635	5	-	Arabidopsis thaliana
SiGRAS08	STRE	AGGGG	1378	5	-	Arabidopsis thaliana
SiGRAS08	STRE	AGGGG	1396	5	-	Arabidopsis thaliana
SiGRAS08	STRE	AGGGG	1419	5	-	Arabidopsis thaliana
SiGRAS08	STRE	AGGGG	1823	5	+	Arabidopsis thaliana
SiGRAS08	STRE	AGGGG	1994	5	-	Arabidopsis thaliana
SiGRAS08	TATA-box	ATATAT	361	6	+	Brassica napus	core promoter element around -30 of transcription start
SiGRAS08	TATA-box	ATATAT	363	6	+	Brassica napus	core promoter element around -30 of transcription start
SiGRAS08	TATA-box	ATATAT	463	6	+	Brassica napus	core promoter element around -30 of transcription start
SiGRAS08	TATA-box	ATATAT	1010	6	-	Brassica napus	core promoter element around -30 of transcription start
SiGRAS08	TATA-box	ATATAT	1058	6	-	Brassica napus	core promoter element around -30 of transcription start
SiGRAS08	TATA-box	ATATAT	1857	6	-	Brassica napus	core promoter element around -30 of transcription start
SiGRAS08	I-box	atGATAAGGTC	703	10	+	Helianthus annuus	part of a light responsive element
SiGRAS08	Box 4	ATTAAT	1137	6	-	Petroselinum crispum	part of a conserved DNA module involved in light responsiveness
SiGRAS08	TATA-box	ATTATA	1048	6	+	Brassica napus	core promoter element around -30 of transcription start
SiGRAS08	ERE	ATTTTAAA	871	8	-	Nicotiana glutinos
SiGRAS08	CAAT-box	CAAAT	65	5	+	Pisum sativum	common cis-acting element in promoter and enhancer regions
SiGRAS08	CAAT-box	CAAAT	130	5	-	Pisum sativum	common cis-acting element in promoter and enhancer regions
SiGRAS08	CAAT-box	CAAAT	203	5	-	Pisum sativum	common cis-acting element in promoter and enhancer regions
SiGRAS08	CAAT-box	CAAAT	559	5	-	Pisum sativum	common cis-acting element in promoter and enhancer regions
SiGRAS08	CAAT-box	CAAAT	689	5	+	Pisum sativum	common cis-acting element in promoter and enhancer regions
SiGRAS08	CAAT-box	CAAAT	809	5	+	Pisum sativum	common cis-acting element in promoter and enhancer regions
SiGRAS08	CAAT-box	CAAAT	867	5	+	Pisum sativum	common cis-acting element in promoter and enhancer regions
SiGRAS08	CAAT-box	CAAAT	1055	5	+	Pisum sativum	common cis-acting element in promoter and enhancer regions
SiGRAS08	CAAT-box	CAAAT	1104	5	+	Pisum sativum	common cis-acting element in promoter and enhancer regions
SiGRAS08	CAAT-box	CAAAT	1282	5	-	Pisum sativum	common cis-acting element in promoter and enhancer regions
SiGRAS08	CAAT-box	CAAAT	1332	5	+	Pisum sativum	common cis-acting element in promoter and enhancer regions
SiGRAS08	CAAT-box	CAAAT	1692	5	+	Pisum sativum	common cis-acting element in promoter and enhancer regions
SiGRAS08	CAAT-box	CAAAT	1878	5	+	Pisum sativum	common cis-acting element in promoter and enhancer regions
SiGRAS08	MYB	CAACAG	1319	6	+	Arabidopsis thaliana
SiGRAS08	Myb-binding site	CAACAG	1319	6	+	Nicotiana tabacum
SiGRAS08	CAAT-box	CAAT	101	4	+	Nicotiana glutinosa
SiGRAS08	CAAT-box	CAAT	115	4	+	Nicotiana glutinosa
SiGRAS08	CAAT-box	CAAT	128	4	+	Nicotiana glutinosa
SiGRAS08	CAAT-box	CAAT	285	4	-	Nicotiana glutinosa
SiGRAS08	CAAT-box	CAAT	426	4	-	Nicotiana glutinosa
SiGRAS08	CAAT-box	CAAT	459	4	-	Nicotiana glutinosa
SiGRAS08	CAAT-box	CAAT	470	4	+	Nicotiana glutinosa
SiGRAS08	CAAT-box	CAAT	783	4	-	Nicotiana glutinosa
SiGRAS08	CAAT-box	CAAT	801	4	+	Nicotiana glutinosa
SiGRAS08	CAAT-box	CAAT	877	4	-	Nicotiana glutinosa
SiGRAS08	CAAT-box	CAAT	898	4	+	Nicotiana glutinosa
SiGRAS08	CAAT-box	CAAT	970	4	-	Nicotiana glutinosa
SiGRAS08	CAAT-box	CAAT	1021	4	+	Nicotiana glutinosa
SiGRAS08	CAAT-box	CAAT	1035	4	+	Nicotiana glutinosa
SiGRAS08	CAAT-box	CAAT	1090	4	+	Nicotiana glutinosa
SiGRAS08	CAAT-box	CAAT	1183	4	+	Nicotiana glutinosa
SiGRAS08	CAAT-box	CAAT	1314	4	+	Nicotiana glutinosa
SiGRAS08	CAAT-box	CAAT	1430	4	+	Nicotiana glutinosa
SiGRAS08	CAAT-box	CAAT	1527	4	-	Nicotiana glutinosa
SiGRAS08	CAAT-box	CAAT	1703	4	+	Nicotiana glutinosa
SiGRAS08	G-box	CACGTG	1816	6	-	Arabidopsis thaliana	cis-acting regulatory element involved in light responsiveness
SiGRAS08	ABRE	CACGTG	1816	6	-	Arabidopsis thaliana	cis-acting element involved in the abscisic acid responsiveness
SiGRAS08	G-Box	CACGTG	1816	6	-	Pisum sativum	cis-acting regulatory element involved in light responsiveness
SiGRAS08	G-Box	CACGTT	270	6	-	Pisum sativum	cis-acting regulatory element involved in light responsiveness
SiGRAS08	G-Box	CACGTT	1901	6	-	Pisum sativum	cis-acting regulatory element involved in light responsiveness
SiGRAS08	MYC	CATGTG	1250	6	+	Arabidopsis thaliana
SiGRAS08	MYC	CATTTG	809	6	-	Arabidopsis thaliana
SiGRAS08	CAAT-box	CCAAT	169	5	-	Arabidopsis thaliana	common cis-acting element in promoter and enhancer regions
SiGRAS08	CAAT-box	CCAAT	305	5	-	Arabidopsis thaliana	common cis-acting element in promoter and enhancer regions
SiGRAS08	CAAT-box	CCAAT	1020	5	+	Arabidopsis thaliana	common cis-acting element in promoter and enhancer regions
SiGRAS08	CAAT-box	CCAAT	1034	5	+	Arabidopsis thaliana	common cis-acting element in promoter and enhancer regions
SiGRAS08	CAAT-box	CCAAT	1145	5	-	Arabidopsis thaliana	common cis-acting element in promoter and enhancer regions
SiGRAS08	CAAT-box	CCAAT	1429	5	+	Arabidopsis thaliana	common cis-acting element in promoter and enhancer regions
SiGRAS08	WRE3	CCACCT	1353	6	+	Pisum sativum
SiGRAS08	WRE3	CCACCT	1972	6	+	Pisum sativum
SiGRAS08	WRE3	CCACCT	1980	6	+	Pisum sativum
SiGRAS08	GC-motif	CCCCCG	1383	6	+	Zea mays	enhancer-like element involved in anoxic specific inducibility
SiGRAS08	Unnamed__2	CCCCGG	1384	6	+	Zea mays
SiGRAS08	Unnamed__2	CCCCGG	1987	6	+	Zea mays
SiGRAS08	CGTCA-motif	CGTCA	795	5	-	Hordeum vulgare	cis-acting regulatory element involved in the MeJA-responsiveness
SiGRAS08	CGTCA-motif	CGTCA	1218	5	-	Hordeum vulgare	cis-acting regulatory element involved in the MeJA-responsiveness
SiGRAS08	Unnamed__1	CGTGG	1815	5	-	Zea mays
SiGRAS08	Unnamed__4	CTCC	62	4	+	Petroselinum hortense
SiGRAS08	Unnamed__4	CTCC	173	4	-	Petroselinum hortense
SiGRAS08	Unnamed__4	CTCC	589	4	-	Petroselinum hortense
SiGRAS08	Unnamed__4	CTCC	768	4	+	Petroselinum hortense
SiGRAS08	Unnamed__4	CTCC	1018	4	+	Petroselinum hortense
SiGRAS08	Unnamed__4	CTCC	1364	4	+	Petroselinum hortense
SiGRAS08	Unnamed__4	CTCC	1381	4	+	Petroselinum hortense
SiGRAS08	Unnamed__4	CTCC	1394	4	+	Petroselinum hortense
SiGRAS08	Unnamed__4	CTCC	1425	4	+	Petroselinum hortense
SiGRAS08	Unnamed__4	CTCC	1436	4	+	Petroselinum hortense
SiGRAS08	Unnamed__4	CTCC	1463	4	+	Petroselinum hortense
SiGRAS08	Unnamed__4	CTCC	1668	4	+	Petroselinum hortense
SiGRAS08	Unnamed__4	CTCC	1723	4	+	Petroselinum hortense
SiGRAS08	Unnamed__4	CTCC	1726	4	+	Petroselinum hortense
SiGRAS08	Unnamed__4	CTCC	1765	4	+	Petroselinum hortense
SiGRAS08	Unnamed__4	CTCC	1778	4	+	Petroselinum hortense
SiGRAS08	Unnamed__4	CTCC	1833	4	+	Petroselinum hortense
SiGRAS08	Unnamed__4	CTCC	1919	4	+	Petroselinum hortense
SiGRAS08	CAT-box	GCCACT	1096	6	-	Arabidopsis thaliana	cis-acting regulatory element related to meristem expression
SiGRAS08	MYB	TAACCA	1254	6	-	Arabidopsis thaliana
SiGRAS08	MYB	TAACCA	1522	6	-	Arabidopsis thaliana
SiGRAS08	MYB	TAACCA	1575	6	-	Arabidopsis thaliana
SiGRAS08	MYB-like sequence	TAACCA	1254	6	-	Arabidopsis thaliana
SiGRAS08	MYB-like sequence	TAACCA	1522	6	-	Arabidopsis thaliana
SiGRAS08	MYB-like sequence	TAACCA	1575	6	-	Arabidopsis thaliana
SiGRAS08	TATA-box	TACAAAA	351	7	-	Oryza sativa	core promoter element around -30 of transcription start
SiGRAS08	TATA-box	TATA	83	4	+	Arabidopsis thaliana	core promoter element around -30 of transcription start
SiGRAS08	TATA-box	TATA	246	4	+	Arabidopsis thaliana	core promoter element around -30 of transcription start
SiGRAS08	TATA-box	TATA	364	4	+	Arabidopsis thaliana	core promoter element around -30 of transcription start
SiGRAS08	TATA-box	TATA	456	4	+	Arabidopsis thaliana	core promoter element around -30 of transcription start
SiGRAS08	TATA-box	TATA	464	4	+	Arabidopsis thaliana	core promoter element around -30 of transcription start
SiGRAS08	TATA-box	TATA	473	4	+	Arabidopsis thaliana	core promoter element around -30 of transcription start
SiGRAS08	TATA-box	TATA	647	4	+	Arabidopsis thaliana	core promoter element around -30 of transcription start
SiGRAS08	TATA-box	TATA	943	4	+	Arabidopsis thaliana	core promoter element around -30 of transcription start
SiGRAS08	TATA-box	TATA	1011	4	-	Arabidopsis thaliana	core promoter element around -30 of transcription start
SiGRAS08	TATA-box	TATA	1050	4	-	Arabidopsis thaliana	core promoter element around -30 of transcription start
SiGRAS08	TATA-box	TATA	1059	4	-	Arabidopsis thaliana	core promoter element around -30 of transcription start
SiGRAS08	TATA-box	TATA	1240	4	-	Arabidopsis thaliana	core promoter element around -30 of transcription start
SiGRAS08	TATA-box	TATA	1245	4	-	Arabidopsis thaliana	core promoter element around -30 of transcription start
SiGRAS08	TATA-box	TATA	1295	4	-	Arabidopsis thaliana	core promoter element around -30 of transcription start
SiGRAS08	TATA-box	TATA	1344	4	-	Arabidopsis thaliana	core promoter element around -30 of transcription start
SiGRAS08	TATA-box	TATA	1513	4	-	Arabidopsis thaliana	core promoter element around -30 of transcription start
SiGRAS08	TATA-box	TATA	1631	4	-	Arabidopsis thaliana	core promoter element around -30 of transcription start
SiGRAS08	TATA-box	TATA	1858	4	-	Arabidopsis thaliana	core promoter element around -30 of transcription start
SiGRAS08	TATA-box	TATAA	1049	5	-	Arabidopsis thaliana	core promoter element around -30 of transcription start
SiGRAS08	TATA-box	TATAA	1512	5	-	Arabidopsis thaliana	core promoter element around -30 of transcription start
SiGRAS08	TATA-box	TATACA	244	6	-	Helianthus annuus	core promoter element around -30 of transcription start
SiGRAS08	AT~TATA-box	TATATA	362	6	+	Arabidopsis thaliana
SiGRAS08	AT~TATA-box	TATATA	1293	6	-	Arabidopsis thaliana
SiGRAS08	AT~TATA-box	TATATA	1856	6	-	Arabidopsis thaliana
SiGRAS08	TATA-box	TATATA	362	6	+	Arabidopsis thaliana	core promoter element around -30 of transcription start
SiGRAS08	TATA-box	TATATA	1293	6	-	Arabidopsis thaliana	core promoter element around -30 of transcription start
SiGRAS08	TATA-box	TATATA	1856	6	-	Arabidopsis thaliana	core promoter element around -30 of transcription start
SiGRAS08	TCCC-motif	TCTCCCT	1777	7	+	Spinacia oleracea	part of a light responsive element
SiGRAS08	GARE-motif	TCTGTTG	1319	7	-	Brassica oleracea	gibberellin-responsive element
SiGRAS08	as-1	TGACG	795	5	+	Arabidopsis thaliana
SiGRAS08	as-1	TGACG	1218	5	+	Arabidopsis thaliana
SiGRAS08	TGACG-motif	TGACG	795	5	+	Hordeum vulgare	cis-acting regulatory element involved in the MeJA-responsiveness
SiGRAS08	TGACG-motif	TGACG	1218	5	+	Hordeum vulgare	cis-acting regulatory element involved in the MeJA-responsiveness
SiGRAS08	Box II	TGGTAATAA	1028	9	-	Solanum tuberosum	part of a light responsive element
SiGRAS08	Y-box	TGTGGAGGAGCA	1721	11	-	Lemna gibba	?
SiGRAS08	W box	TTGACC	214	6	+	Arabidopsis thaliana
SiGRAS09	ARE	AAACCA	156	6	+	Zea mays	cis-acting regulatory element essential for the anaerobic induction
SiGRAS09	WUN-motif	AAATTTCTT	546	9	-	Nicotiana glutinosa
SiGRAS09	Unnamed__2	AACCTAACCT	301	9	-	Petroselinum hortense
SiGRAS09	ABRE	ACGTG	27	5	-	Arabidopsis thaliana	cis-acting element involved in the abscisic acid responsiveness
SiGRAS09	ABRE	ACGTG	447	5	+	Arabidopsis thaliana	cis-acting element involved in the abscisic acid responsiveness
SiGRAS09	AE-box	AGAAACTT	438	8	+	Arabidopsis thaliana	part of a module for light response
SiGRAS09	AE-box	AGAAACTT	1339	8	-	Arabidopsis thaliana	part of a module for light response
SiGRAS09	STRE	AGGGG	526	5	-	Arabidopsis thaliana
SiGRAS09	TATA-box	ATATAA	573	6	+	Brassica oleracea	core promoter element around -30 of transcription start
SiGRAS09	TATA-box	ATATAA	1786	6	+	Brassica oleracea	core promoter element around -30 of transcription start
SiGRAS09	TATA-box	ATATAT	423	6	+	Brassica napus	core promoter element around -30 of transcription start
SiGRAS09	Box 4	ATTAAT	1308	6	-	Petroselinum crispum	part of a conserved DNA module involved in light responsiveness
SiGRAS09	TATA-box	ATTATA	1299	6	+	Brassica napus	core promoter element around -30 of transcription start
SiGRAS09	CAAT-box	CAAAT	150	5	+	Pisum sativum	common cis-acting element in promoter and enhancer regions
SiGRAS09	CAAT-box	CAAAT	427	5	-	Pisum sativum	common cis-acting element in promoter and enhancer regions
SiGRAS09	CAAT-box	CAAAT	591	5	-	Pisum sativum	common cis-acting element in promoter and enhancer regions
SiGRAS09	CAAT-box	CAAAT	783	5	-	Pisum sativum	common cis-acting element in promoter and enhancer regions
SiGRAS09	CAAT-box	CAAAT	999	5	-	Pisum sativum	common cis-acting element in promoter and enhancer regions
SiGRAS09	CAAT-box	CAAAT	1635	5	-	Pisum sativum	common cis-acting element in promoter and enhancer regions
SiGRAS09	CAAT-box	CAAAT	1715	5	-	Pisum sativum	common cis-acting element in promoter and enhancer regions
SiGRAS09	MYB	CAACAG	1284	6	-	Arabidopsis thaliana
SiGRAS09	Myb-binding site	CAACAG	1284	6	-	Nicotiana tabacum
SiGRAS09	MYB	CAACCA	811	6	-	Arabidopsis thaliana
SiGRAS09	MYB	CAACCA	1478	6	-	Arabidopsis thaliana
SiGRAS09	MYB	CAACCA	1725	6	+	Arabidopsis thaliana
SiGRAS09	CCAAT-box	CAACGG	1263	6	-	Hordeum vulgare	MYBHv1 binding site
SiGRAS09	Myb	CAACTG	1556	6	+	Arabidopsis thaliana
SiGRAS09	MBS	CAACTG	1556	6	+	Arabidopsis thaliana	MYB binding site involved in drought-inducibility
SiGRAS09	CAAT-box	CAAT	2	4	+	Nicotiana glutinosa
SiGRAS09	CAAT-box	CAAT	123	4	+	Nicotiana glutinosa
SiGRAS09	CAAT-box	CAAT	137	4	+	Nicotiana glutinosa
SiGRAS09	CAAT-box	CAAT	160	4	+	Nicotiana glutinosa
SiGRAS09	CAAT-box	CAAT	201	4	+	Nicotiana glutinosa
SiGRAS09	CAAT-box	CAAT	582	4	+	Nicotiana glutinosa
SiGRAS09	CAAT-box	CAAT	898	4	+	Nicotiana glutinosa
SiGRAS09	CAAT-box	CAAT	936	4	-	Nicotiana glutinosa
SiGRAS09	CAAT-box	CAAT	1018	4	-	Nicotiana glutinosa
SiGRAS09	CAAT-box	CAAT	1054	4	+	Nicotiana glutinosa
SiGRAS09	CAAT-box	CAAT	1108	4	-	Nicotiana glutinosa
SiGRAS09	CAAT-box	CAAT	1170	4	-	Nicotiana glutinosa
SiGRAS09	CAAT-box	CAAT	1306	4	+	Nicotiana glutinosa
SiGRAS09	CAAT-box	CAAT	1495	4	+	Nicotiana glutinosa
SiGRAS09	CAAT-box	CAAT	1633	4	+	Nicotiana glutinosa
SiGRAS09	CAAT-box	CAAT	1652	4	+	Nicotiana glutinosa
SiGRAS09	CAAT-box	CAAT	1799	4	+	Nicotiana glutinosa
SiGRAS09	CAAT-box	CAAT	1816	4	+	Nicotiana glutinosa
SiGRAS09	CAAT-box	CAAT	1956	4	+	Nicotiana glutinosa
SiGRAS09	G-box	CACGTC	27	6	+	Zea mays	cis-acting regulatory element involved in light responsiveness
SiGRAS09	ABRE	CACGTG	446	6	+	Arabidopsis thaliana	cis-acting element involved in the abscisic acid responsiveness
SiGRAS09	G-box	CACGTG	446	6	+	Arabidopsis thaliana	cis-acting regulatory element involved in light responsiveness
SiGRAS09	G-Box	CACGTG	446	6	+	Pisum sativum	cis-acting regulatory element involved in light responsiveness
SiGRAS09	MYC	CATGTG	363	6	-	Arabidopsis thaliana
SiGRAS09	MYC	CATGTG	943	6	-	Arabidopsis thaliana
SiGRAS09	MYC	CATGTG	1737	6	+	Arabidopsis thaliana
SiGRAS09	MYC	CATTTG	998	6	+	Arabidopsis thaliana
SiGRAS09	MYC	CATTTG	1714	6	+	Arabidopsis thaliana
SiGRAS09	CAAT-box	CCAAT	159	5	+	Arabidopsis thaliana	common cis-acting element in promoter and enhancer regions
SiGRAS09	CAAT-box	CCAAT	286	5	-	Arabidopsis thaliana	common cis-acting element in promoter and enhancer regions
SiGRAS09	CAAT-box	CCAAT	839	5	-	Arabidopsis thaliana	common cis-acting element in promoter and enhancer regions
SiGRAS09	CAAT-box	CCAAT	1053	5	+	Arabidopsis thaliana	common cis-acting element in promoter and enhancer regions
SiGRAS09	CAAT-box	CCAAT	1815	5	+	Arabidopsis thaliana	common cis-acting element in promoter and enhancer regions
SiGRAS09	MYB recognition site	CCGTTG	1263	6	+	Arabidopsis thaliana
SiGRAS09	CGTCA-motif	CGTCA	29	5	+	Hordeum vulgare	cis-acting regulatory element involved in the MeJA-responsiveness
SiGRAS09	CGTCA-motif	CGTCA	1693	5	+	Hordeum vulgare	cis-acting regulatory element involved in the MeJA-responsiveness
SiGRAS09	CGTCA-motif	CGTCA	1711	5	+	Hordeum vulgare	cis-acting regulatory element involved in the MeJA-responsiveness
SiGRAS09	Unnamed__1	CGTGG	448	5	+	Zea mays
SiGRAS09	Unnamed__1	CGTGG	1233	5	+	Zea mays
SiGRAS09	Unnamed__4	CTCC	119	4	-	Petroselinum hortense
SiGRAS09	Unnamed__4	CTCC	498	4	+	Petroselinum hortense
SiGRAS09	Unnamed__4	CTCC	520	4	+	Petroselinum hortense
SiGRAS09	Unnamed__4	CTCC	1120	4	+	Petroselinum hortense
SiGRAS09	Unnamed__4	CTCC	1762	4	+	Petroselinum hortense
SiGRAS09	Unnamed__4	CTCC	1856	4	-	Petroselinum hortense
SiGRAS09	Unnamed__4	CTCC	1943	4	+	Petroselinum hortense
SiGRAS09	Unnamed__4	CTCC	1981	4	+	Petroselinum hortense
SiGRAS09	AAGAA-motif	GAAAGAA	1248	7	+	Avena sativa
SiGRAS09	ACE	GACACGTATG	252	9	-	Petroselinum crispum	cis-acting element involved in light responsiveness
SiGRAS09	GATA-motif	GATAGGA	1886	7	+	Arabidopsis thaliana	part of a light responsive element
SiGRAS09	TATA-box	TAAAGATT	597	8	-	Arabidopsis thaliana	core promoter element around -30 of transcription start
SiGRAS09	MYB	TAACCA	288	6	-	Arabidopsis thaliana
SiGRAS09	MYB	TAACCA	1718	6	-	Arabidopsis thaliana
SiGRAS09	MYB-like sequence	TAACCA	288	6	-	Arabidopsis thaliana
SiGRAS09	MYB-like sequence	TAACCA	1718	6	-	Arabidopsis thaliana
SiGRAS09	TATA-box	TACAAAA	456	7	-	Oryza sativa	core promoter element around -30 of transcription start
SiGRAS09	TATA-box	TACAAAA	1404	7	-	Oryza sativa	core promoter element around -30 of transcription start
SiGRAS09	TATA-box	TATA	60	4	+	Arabidopsis thaliana	core promoter element around -30 of transcription start
SiGRAS09	TATA-box	TATA	347	4	+	Arabidopsis thaliana	core promoter element around -30 of transcription start
SiGRAS09	TATA-box	TATA	424	4	+	Arabidopsis thaliana	core promoter element around -30 of transcription start
SiGRAS09	TATA-box	TATA	503	4	+	Arabidopsis thaliana	core promoter element around -30 of transcription start
SiGRAS09	TATA-box	TATA	559	4	+	Arabidopsis thaliana	core promoter element around -30 of transcription start
SiGRAS09	TATA-box	TATA	574	4	+	Arabidopsis thaliana	core promoter element around -30 of transcription start
SiGRAS09	TATA-box	TATA	1295	4	-	Arabidopsis thaliana	core promoter element around -30 of transcription start
SiGRAS09	TATA-box	TATA	1301	4	-	Arabidopsis thaliana	core promoter element around -30 of transcription start
SiGRAS09	TATA-box	TATA	1787	4	-	Arabidopsis thaliana	core promoter element around -30 of transcription start
SiGRAS09	TATA-box	TATA	1843	4	-	Arabidopsis thaliana	core promoter element around -30 of transcription start
SiGRAS09	TATA-box	TATAA	502	5	-	Arabidopsis thaliana	core promoter element around -30 of transcription start
SiGRAS09	TATA-box	TATAA	558	5	-	Arabidopsis thaliana	core promoter element around -30 of transcription start
SiGRAS09	TATA-box	TATAA	1300	5	-	Arabidopsis thaliana	core promoter element around -30 of transcription start
SiGRAS09	Unnamed__12	TCCACGTAGA	1498	9	-	Zea mays
SiGRAS09	Unnamed__14	TCCACGTAGA	1498	9	-	Zea mays
SiGRAS09	Unnamed__8	TCCACGTAGA	1498	9	-	Zea mays
SiGRAS09	Unnamed__10	TCCACGTAGA	1498	9	-	Zea mays
SiGRAS09	Myc	TCTCTTA	909	7	-	Arabidopsis thaliana
SiGRAS09	Myc	TCTCTTA	1200	7	+	Arabidopsis thaliana
SiGRAS09	Myc	TCTCTTA	1605	7	-	Arabidopsis thaliana
SiGRAS09	TCT-motif	TCTTAC	1604	6	-	Arabidopsis thaliana	part of a light responsive element
SiGRAS09	TGACG-motif	TGACG	29	5	-	Hordeum vulgare	cis-acting regulatory element involved in the MeJA-responsiveness
SiGRAS09	TGACG-motif	TGACG	1693	5	-	Hordeum vulgare	cis-acting regulatory element involved in the MeJA-responsiveness
SiGRAS09	TGACG-motif	TGACG	1711	5	-	Hordeum vulgare	cis-acting regulatory element involved in the MeJA-responsiveness
SiGRAS09	as-1	TGACG	29	5	-	Arabidopsis thaliana
SiGRAS09	as-1	TGACG	1693	5	-	Arabidopsis thaliana
SiGRAS09	as-1	TGACG	1711	5	-	Arabidopsis thaliana
SiGRAS10	ARE	AAACCA	348	6	-	Zea mays	cis-acting regulatory element essential for the anaerobic induction
SiGRAS10	ARE	AAACCA	1799	6	+	Zea mays	cis-acting regulatory element essential for the anaerobic induction
SiGRAS10	STRE	AGGGG	504	5	+	Arabidopsis thaliana
SiGRAS10	STRE	AGGGG	1688	5	-	Arabidopsis thaliana
SiGRAS10	TATA-box	ATATAA	760	6	+	Brassica oleracea	core promoter element around -30 of transcription start
SiGRAS10	TATA-box	ATATAA	1607	6	+	Brassica oleracea	core promoter element around -30 of transcription start
SiGRAS10	TATA-box	ATATAT	400	6	+	Brassica napus	core promoter element around -30 of transcription start
SiGRAS10	TATA-box	ATATAT	402	6	+	Brassica napus	core promoter element around -30 of transcription start
SiGRAS10	TATA-box	ATTATA	902	6	+	Brassica napus	core promoter element around -30 of transcription start
SiGRAS10	CAAT-box	CAAAT	397	5	+	Pisum sativum	common cis-acting element in promoter and enhancer regions
SiGRAS10	CAAT-box	CAAAT	406	5	-	Pisum sativum	common cis-acting element in promoter and enhancer regions
SiGRAS10	CAAT-box	CAAAT	925	5	-	Pisum sativum	common cis-acting element in promoter and enhancer regions
SiGRAS10	CAAT-box	CAAAT	1314	5	+	Pisum sativum	common cis-acting element in promoter and enhancer regions
SiGRAS10	CAAT-box	CAAAT	1381	5	-	Pisum sativum	common cis-acting element in promoter and enhancer regions
SiGRAS10	Myb-binding site	CAACAG	1219	6	-	Nicotiana tabacum
SiGRAS10	Myb-binding site	CAACAG	1899	6	-	Nicotiana tabacum
SiGRAS10	MYB	CAACAG	1219	6	-	Arabidopsis thaliana
SiGRAS10	MYB	CAACAG	1899	6	-	Arabidopsis thaliana
SiGRAS10	MYB	CAACCA	446	6	-	Arabidopsis thaliana
SiGRAS10	MYB	CAACCA	1124	6	+	Arabidopsis thaliana
SiGRAS10	MBS	CAACTG	1556	6	+	Arabidopsis thaliana	MYB binding site involved in drought-inducibility
SiGRAS10	Myb	CAACTG	1556	6	+	Arabidopsis thaliana
SiGRAS10	CAAT-box	CAAT	34	4	+	Nicotiana glutinosa
SiGRAS10	CAAT-box	CAAT	36	4	-	Nicotiana glutinosa
SiGRAS10	CAAT-box	CAAT	59	4	+	Nicotiana glutinosa
SiGRAS10	CAAT-box	CAAT	147	4	-	Nicotiana glutinosa
SiGRAS10	CAAT-box	CAAT	274	4	-	Nicotiana glutinosa
SiGRAS10	CAAT-box	CAAT	751	4	-	Nicotiana glutinosa
SiGRAS10	CAAT-box	CAAT	837	4	+	Nicotiana glutinosa
SiGRAS10	CAAT-box	CAAT	860	4	+	Nicotiana glutinosa
SiGRAS10	CAAT-box	CAAT	923	4	+	Nicotiana glutinosa
SiGRAS10	CAAT-box	CAAT	960	4	+	Nicotiana glutinosa
SiGRAS10	CAAT-box	CAAT	1050	4	+	Nicotiana glutinosa
SiGRAS10	CAAT-box	CAAT	1099	4	+	Nicotiana glutinosa
SiGRAS10	CAAT-box	CAAT	1264	4	+	Nicotiana glutinosa
SiGRAS10	CAAT-box	CAAT	1386	4	+	Nicotiana glutinosa
SiGRAS10	CAAT-box	CAAT	1463	4	+	Nicotiana glutinosa
SiGRAS10	CAAT-box	CAAT	1519	4	+	Nicotiana glutinosa
SiGRAS10	CAAT-box	CAAT	1526	4	-	Nicotiana glutinosa
SiGRAS10	CAAT-box	CAAT	1566	4	+	Nicotiana glutinosa
SiGRAS10	CAAT-box	CAAT	1619	4	+	Nicotiana glutinosa
SiGRAS10	CAAT-box	CAAT	1628	4	+	Nicotiana glutinosa
SiGRAS10	CAAT-box	CAAT	1707	4	+	Nicotiana glutinosa
SiGRAS10	CAAT-box	CAAT	1942	4	+	Nicotiana glutinosa
SiGRAS10	MYC	CAATTG	34	6	+	Arabidopsis thaliana
SiGRAS10	MYC	CATGTG	1434	6	-	Arabidopsis thaliana
SiGRAS10	MYC	CATTTG	1380	6	+	Arabidopsis thaliana
SiGRAS10	CAAT-box	CCAAT	193	5	-	Arabidopsis thaliana	common cis-acting element in promoter and enhancer regions
SiGRAS10	CAAT-box	CCAAT	630	5	-	Arabidopsis thaliana	common cis-acting element in promoter and enhancer regions
SiGRAS10	CAAT-box	CCAAT	859	5	+	Arabidopsis thaliana	common cis-acting element in promoter and enhancer regions
SiGRAS10	CAAT-box	CCAAT	1518	5	+	Arabidopsis thaliana	common cis-acting element in promoter and enhancer regions
SiGRAS10	CAAT-box	CCAAT	1565	5	+	Arabidopsis thaliana	common cis-acting element in promoter and enhancer regions
SiGRAS10	CAAT-box	CCAAT	1627	5	+	Arabidopsis thaliana	common cis-acting element in promoter and enhancer regions
SiGRAS10	CAAT-box	CCAAT	1726	5	-	Arabidopsis thaliana	common cis-acting element in promoter and enhancer regions
SiGRAS10	WRE3	CCACCT	1187	6	+	Pisum sativum
SiGRAS10	A-box	CCGTCC	203	6	+	Petroselinum crispum	cis-acting regulatory element
SiGRAS10	CCGTCC-box	CCGTCC	203	6	+	Petroselinum hortense
SiGRAS10	CCGTCC motif	CCGTCC	203	6	+	Nicotiana tabacum
SiGRAS10	TATA-box	ccTATAAAaa	188	9	-	Arabidopsis thaliana	core promoter element around -30 of transcription start
SiGRAS10	P-box	CCTTTTG	468	7	-	Oryza sativa	gibberellin-responsive element
SiGRAS10	P-box	CCTTTTG	1343	7	+	Oryza sativa	gibberellin-responsive element
SiGRAS10	P-box	CCTTTTG	1580	7	+	Oryza sativa	gibberellin-responsive element
SiGRAS10	Unnamed__1	CGTGG	561	5	-	Zea mays
SiGRAS10	Unnamed__1	CGTGG	768	5	-	Zea mays
SiGRAS10	Unnamed__1	CGTGG	1075	5	-	Zea mays
SiGRAS10	Unnamed__4	CTCC	458	4	-	Petroselinum hortense
SiGRAS10	Unnamed__4	CTCC	601	4	-	Petroselinum hortense
SiGRAS10	Unnamed__4	CTCC	605	4	-	Petroselinum hortense
SiGRAS10	Unnamed__4	CTCC	681	4	-	Petroselinum hortense
SiGRAS10	Unnamed__4	CTCC	803	4	+	Petroselinum hortense
SiGRAS10	Unnamed__4	CTCC	856	4	+	Petroselinum hortense
SiGRAS10	Unnamed__4	CTCC	966	4	-	Petroselinum hortense
SiGRAS10	Unnamed__4	CTCC	980	4	+	Petroselinum hortense
SiGRAS10	Unnamed__4	CTCC	995	4	+	Petroselinum hortense
SiGRAS10	Unnamed__4	CTCC	1037	4	-	Petroselinum hortense
SiGRAS10	Unnamed__4	CTCC	1180	4	+	Petroselinum hortense
SiGRAS10	Unnamed__4	CTCC	1572	4	+	Petroselinum hortense
SiGRAS10	Unnamed__4	CTCC	1600	4	+	Petroselinum hortense
SiGRAS10	Unnamed__4	CTCC	1977	4	+	Petroselinum hortense
SiGRAS10	LAMP-element	CTTTATCA	391	8	+	Pisum sativum	part of a light responsive element
SiGRAS10	AAGAA-motif	GAAAGAA	155	7	-	Avena sativa
SiGRAS10	DRE core	GCCGAC	280	6	+	Arabidopsis thaliana
SiGRAS10	Unnamed__16	GCTGCCCGTC	290	9	+	Zea mays
SiGRAS10	I-box	GGATGAGATAAGATT	174	14	+	Lycopersicon esculentum	part of a light responsive element
SiGRAS10	Sp1	GGGCGG	783	6	+	Oryza sativa	light responsive element
SiGRAS10	GT1-motif	GGTTAA	1514	6	-	Arabidopsis thaliana	light responsive element
SiGRAS10	GT1-motif	GGTTAAT	1513	7	-	Avena sativa	light responsive element
SiGRAS10	G-box	TAACACGTAG	1419	9	+	Brassica oleracea	cis-acting regulatory element involved in light responsiveness
SiGRAS10	MYB-like sequence	TAACCA	825	6	+	Arabidopsis thaliana
SiGRAS10	MYB-like sequence	TAACCA	1404	6	+	Arabidopsis thaliana
SiGRAS10	MYB-like sequence	TAACCA	1515	6	+	Arabidopsis thaliana
SiGRAS10	MYB	TAACCA	825	6	+	Arabidopsis thaliana
SiGRAS10	MYB	TAACCA	1404	6	+	Arabidopsis thaliana
SiGRAS10	MYB	TAACCA	1515	6	+	Arabidopsis thaliana
SiGRAS10	Myb	TAACTG	1394	6	+	Arabidopsis thaliana
SiGRAS10	Myb	TAACTG	1538	6	-	Arabidopsis thaliana
SiGRAS10	Myb	TAACTG	1655	6	-	Arabidopsis thaliana
SiGRAS10	TATA-box	TATA	76	4	+	Arabidopsis thaliana	core promoter element around -30 of transcription start
SiGRAS10	TATA-box	TATA	403	4	+	Arabidopsis thaliana	core promoter element around -30 of transcription start
SiGRAS10	TATA-box	TATA	475	4	+	Arabidopsis thaliana	core promoter element around -30 of transcription start
SiGRAS10	TATA-box	TATA	555	4	+	Arabidopsis thaliana	core promoter element around -30 of transcription start
SiGRAS10	TATA-box	TATA	714	4	+	Arabidopsis thaliana	core promoter element around -30 of transcription start
SiGRAS10	TATA-box	TATA	732	4	+	Arabidopsis thaliana	core promoter element around -30 of transcription start
SiGRAS10	TATA-box	TATA	761	4	+	Arabidopsis thaliana	core promoter element around -30 of transcription start
SiGRAS10	TATA-box	TATA	904	4	+	Arabidopsis thaliana	core promoter element around -30 of transcription start
SiGRAS10	TATA-box	TATA	1137	4	-	Arabidopsis thaliana	core promoter element around -30 of transcription start
SiGRAS10	TATA-box	TATA	1363	4	-	Arabidopsis thaliana	core promoter element around -30 of transcription start
SiGRAS10	TATA-box	TATA	1608	4	-	Arabidopsis thaliana	core promoter element around -30 of transcription start
SiGRAS10	TATA-box	TATA	1751	4	-	Arabidopsis thaliana	core promoter element around -30 of transcription start
SiGRAS10	TATA-box	TATA	1954	4	-	Arabidopsis thaliana	core promoter element around -30 of transcription start
SiGRAS10	TATA-box	TATAA	731	5	-	Arabidopsis thaliana	core promoter element around -30 of transcription start
SiGRAS10	TATA-box	TATAA	903	5	-	Arabidopsis thaliana	core promoter element around -30 of transcription start
SiGRAS10	TATA-box	TATAAA	730	6	-	Helianthus annuus	core promoter element around -30 of transcription start
SiGRAS10	TATA-box	TATAAAA	729	7	-	Pisum sativum	core promoter element around -30 of transcription start
SiGRAS10	TATA-box	TATACA	1952	6	-	Helianthus annuus	core promoter element around -30 of transcription start
SiGRAS10	TATA-box	TATATA	401	6	+	Arabidopsis thaliana	core promoter element around -30 of transcription start
SiGRAS10	AT~TATA-box	TATATA	401	6	+	Arabidopsis thaliana
SiGRAS10	TATC-box	TATCCCA	557	7	+	Oryza sativa	cis-acting element involved in gibberellin-responsiveness
SiGRAS10	TCA	TCATCTTCAT	314	9	+	Pisum sativum
SiGRAS10	TCT-motif	TCTTAC	1375	6	+	Arabidopsis thaliana	part of a light responsive element
SiGRAS10	CAAT-box	TGCCAAC	1289	7	-	Petunia hybrida	common cis-acting element in promoter and enhancer regions
SiGRAS10	W box	TTGACC	834	6	-	Arabidopsis thaliana
SiGRAS11	ARE	AAACCA	784	6	+	Zea mays	cis-acting regulatory element essential for the anaerobic induction
SiGRAS11	ARE	AAACCA	1079	6	-	Zea mays	cis-acting regulatory element essential for the anaerobic induction
SiGRAS11	WUN-motif	AAATTACT	1870	8	+	Nicotiana glutinosa
SiGRAS11	I-box	AAGATAAGGCT	1373	10	-	Gossypium hirsutum	part of a light responsive element
SiGRAS11	ABRE	ACGTG	1429	5	-	Arabidopsis thaliana	cis-acting element involved in the abscisic acid responsiveness
SiGRAS11	STRE	AGGGG	1021	5	-	Arabidopsis thaliana
SiGRAS11	STRE	AGGGG	1607	5	-	Arabidopsis thaliana
SiGRAS11	STRE	AGGGG	1704	5	-	Arabidopsis thaliana
SiGRAS11	STRE	AGGGG	1757	5	+	Arabidopsis thaliana
SiGRAS11	AT-rich element	ATAGAAATCAA	637	10	-	Glycine max	binding site of AT-rich DNA binding protein (ATBP-1)
SiGRAS11	TATA-box	ATATAA	413	6	+	Brassica oleracea	core promoter element around -30 of transcription start
SiGRAS11	TATA-box	ATATAT	322	6	+	Brassica napus	core promoter element around -30 of transcription start
SiGRAS11	TATA-box	ATTATA	112	6	+	Brassica napus	core promoter element around -30 of transcription start
SiGRAS11	TATA-box	ATTATA	474	6	+	Brassica napus	core promoter element around -30 of transcription start
SiGRAS11	TATA-box	ATTATA	615	6	+	Brassica napus	core promoter element around -30 of transcription start
SiGRAS11	TATA-box	ATTATA	1212	6	+	Brassica napus	core promoter element around -30 of transcription start
SiGRAS11	TC-rich repeats	ATTCTCTAAC	311	9	+	Nicotiana tabacum	cis-acting element involved in defense and stress responsiveness
SiGRAS11	ERE	ATTTTAAA	427	8	-	Nicotiana glutinos
SiGRAS11	CAAT-box	CAAAT	375	5	+	Pisum sativum	common cis-acting element in promoter and enhancer regions
SiGRAS11	CAAT-box	CAAAT	455	5	+	Pisum sativum	common cis-acting element in promoter and enhancer regions
SiGRAS11	CAAT-box	CAAAT	600	5	+	Pisum sativum	common cis-acting element in promoter and enhancer regions
SiGRAS11	CAAT-box	CAAAT	626	5	-	Pisum sativum	common cis-acting element in promoter and enhancer regions
SiGRAS11	CAAT-box	CAAAT	971	5	+	Pisum sativum	common cis-acting element in promoter and enhancer regions
SiGRAS11	CAAT-box	CAAAT	1869	5	+	Pisum sativum	common cis-acting element in promoter and enhancer regions
SiGRAS11	MYB	CAACAG	480	6	-	Arabidopsis thaliana
SiGRAS11	MYB	CAACAG	588	6	-	Arabidopsis thaliana
SiGRAS11	MYB	CAACAG	1978	6	-	Arabidopsis thaliana
SiGRAS11	Myb-binding site	CAACAG	480	6	-	Nicotiana tabacum
SiGRAS11	Myb-binding site	CAACAG	588	6	-	Nicotiana tabacum
SiGRAS11	Myb-binding site	CAACAG	1978	6	-	Nicotiana tabacum
SiGRAS11	Myb	CAACTG	1391	6	-	Arabidopsis thaliana
SiGRAS11	MBS	CAACTG	1391	6	-	Arabidopsis thaliana	MYB binding site involved in drought-inducibility
SiGRAS11	CAAT-box	CAAT	85	4	-	Nicotiana glutinosa
SiGRAS11	CAAT-box	CAAT	124	4	+	Nicotiana glutinosa
SiGRAS11	CAAT-box	CAAT	157	4	+	Nicotiana glutinosa
SiGRAS11	CAAT-box	CAAT	161	4	+	Nicotiana glutinosa
SiGRAS11	CAAT-box	CAAT	165	4	+	Nicotiana glutinosa
SiGRAS11	CAAT-box	CAAT	214	4	+	Nicotiana glutinosa
SiGRAS11	CAAT-box	CAAT	216	4	-	Nicotiana glutinosa
SiGRAS11	CAAT-box	CAAT	309	4	+	Nicotiana glutinosa
SiGRAS11	CAAT-box	CAAT	320	4	+	Nicotiana glutinosa
SiGRAS11	CAAT-box	CAAT	331	4	+	Nicotiana glutinosa
SiGRAS11	CAAT-box	CAAT	333	4	-	Nicotiana glutinosa
SiGRAS11	CAAT-box	CAAT	346	4	+	Nicotiana glutinosa
SiGRAS11	CAAT-box	CAAT	355	4	-	Nicotiana glutinosa
SiGRAS11	CAAT-box	CAAT	621	4	+	Nicotiana glutinosa
SiGRAS11	CAAT-box	CAAT	716	4	+	Nicotiana glutinosa
SiGRAS11	CAAT-box	CAAT	815	4	+	Nicotiana glutinosa
SiGRAS11	CAAT-box	CAAT	837	4	+	Nicotiana glutinosa
SiGRAS11	CAAT-box	CAAT	1005	4	+	Nicotiana glutinosa
SiGRAS11	CAAT-box	CAAT	1048	4	+	Nicotiana glutinosa
SiGRAS11	CAAT-box	CAAT	1115	4	-	Nicotiana glutinosa
SiGRAS11	CAAT-box	CAAT	1268	4	-	Nicotiana glutinosa
SiGRAS11	CAAT-box	CAAT	1581	4	+	Nicotiana glutinosa
SiGRAS11	CAAT-box	CAAT	1647	4	+	Nicotiana glutinosa
SiGRAS11	CAAT-box	CAAT	1653	4	-	Nicotiana glutinosa
SiGRAS11	CAAT-box	CAAT	1822	4	-	Nicotiana glutinosa
SiGRAS11	CAAT-box	CAAT	1853	4	+	Nicotiana glutinosa
SiGRAS11	CAAT-box	CAAT	1889	4	+	Nicotiana glutinosa
SiGRAS11	MYC	CAATTG	214	6	+	Arabidopsis thaliana
SiGRAS11	MYC	CAATTG	331	6	+	Arabidopsis thaliana
SiGRAS11	G-box	CACGAC	1775	6	-	Zea mays	cis-acting regulatory element involved in light responsiveness
SiGRAS11	G-box	CACGTC	1429	6	+	Zea mays	cis-acting regulatory element involved in light responsiveness
SiGRAS11	MYC	CATTTG	455	6	-	Arabidopsis thaliana
SiGRAS11	MYC	CATTTG	600	6	-	Arabidopsis thaliana
SiGRAS11	MYC	CATTTG	971	6	-	Arabidopsis thaliana
SiGRAS11	CAAT-box	CCAAT	1047	5	+	Arabidopsis thaliana	common cis-acting element in promoter and enhancer regions
SiGRAS11	CAAT-box	CCAAT	1569	5	-	Arabidopsis thaliana	common cis-acting element in promoter and enhancer regions
SiGRAS11	CAAT-box	CCAAT	1574	5	-	Arabidopsis thaliana	common cis-acting element in promoter and enhancer regions
SiGRAS11	CAAT-box	CCAAT	1781	5	-	Arabidopsis thaliana	common cis-acting element in promoter and enhancer regions
SiGRAS11	CAAT-box	CCAAT	1888	5	+	Arabidopsis thaliana	common cis-acting element in promoter and enhancer regions
SiGRAS11	WRE3	CCACCT	222	6	+	Pisum sativum
SiGRAS11	LTR	CCGAAA	1929	6	+	Hordeum vulgare	cis-acting element involved in low-temperature responsiveness
SiGRAS11	CGTCA-motif	CGTCA	1624	5	+	Hordeum vulgare	cis-acting regulatory element involved in the MeJA-responsiveness
SiGRAS11	Unnamed__1	CGTGG	1428	5	-	Zea mays
SiGRAS11	Unnamed__4	CTCC	173	4	-	Petroselinum hortense
SiGRAS11	Unnamed__4	CTCC	180	4	-	Petroselinum hortense
SiGRAS11	Unnamed__4	CTCC	226	4	+	Petroselinum hortense
SiGRAS11	Unnamed__4	CTCC	242	4	+	Petroselinum hortense
SiGRAS11	Unnamed__4	CTCC	722	4	+	Petroselinum hortense
SiGRAS11	Unnamed__4	CTCC	1055	4	+	Petroselinum hortense
SiGRAS11	Unnamed__4	CTCC	1094	4	+	Petroselinum hortense
SiGRAS11	Unnamed__4	CTCC	1423	4	+	Petroselinum hortense
SiGRAS11	Unnamed__4	CTCC	1537	4	+	Petroselinum hortense
SiGRAS11	Unnamed__4	CTCC	1549	4	+	Petroselinum hortense
SiGRAS11	Unnamed__4	CTCC	1796	4	+	Petroselinum hortense
SiGRAS11	Unnamed__4	CTCC	1939	4	-	Petroselinum hortense
SiGRAS11	AAGAA-motif	GAAAGAA	93	7	+	Avena sativa
SiGRAS11	AAGAA-motif	GAAAGAA	1203	7	-	Avena sativa
SiGRAS11	AAGAA-motif	GAAAGAA	1521	7	-	Avena sativa
SiGRAS11	GT1-motif	GGTTAA	301	6	-	Arabidopsis thaliana	light responsive element
SiGRAS11	MYB	TAACCA	302	6	+	Arabidopsis thaliana
SiGRAS11	MYB-like sequence	TAACCA	302	6	+	Arabidopsis thaliana
SiGRAS11	TATA-box	TATA	114	4	+	Arabidopsis thaliana	core promoter element around -30 of transcription start
SiGRAS11	TATA-box	TATA	187	4	+	Arabidopsis thaliana	core promoter element around -30 of transcription start
SiGRAS11	TATA-box	TATA	267	4	+	Arabidopsis thaliana	core promoter element around -30 of transcription start
SiGRAS11	TATA-box	TATA	295	4	+	Arabidopsis thaliana	core promoter element around -30 of transcription start
SiGRAS11	TATA-box	TATA	323	4	+	Arabidopsis thaliana	core promoter element around -30 of transcription start
SiGRAS11	TATA-box	TATA	338	4	+	Arabidopsis thaliana	core promoter element around -30 of transcription start
SiGRAS11	TATA-box	TATA	414	4	+	Arabidopsis thaliana	core promoter element around -30 of transcription start
SiGRAS11	TATA-box	TATA	476	4	+	Arabidopsis thaliana	core promoter element around -30 of transcription start
SiGRAS11	TATA-box	TATA	557	4	+	Arabidopsis thaliana	core promoter element around -30 of transcription start
SiGRAS11	TATA-box	TATA	617	4	+	Arabidopsis thaliana	core promoter element around -30 of transcription start
SiGRAS11	TATA-box	TATA	878	4	+	Arabidopsis thaliana	core promoter element around -30 of transcription start
SiGRAS11	TATA-box	TATA	1214	4	-	Arabidopsis thaliana	core promoter element around -30 of transcription start
SiGRAS11	TATA-box	TATA	1360	4	-	Arabidopsis thaliana	core promoter element around -30 of transcription start
SiGRAS11	TATA-box	TATAA	113	5	-	Arabidopsis thaliana	core promoter element around -30 of transcription start
SiGRAS11	TATA-box	TATAA	266	5	-	Arabidopsis thaliana	core promoter element around -30 of transcription start
SiGRAS11	TATA-box	TATAA	475	5	-	Arabidopsis thaliana	core promoter element around -30 of transcription start
SiGRAS11	TATA-box	TATAA	616	5	-	Arabidopsis thaliana	core promoter element around -30 of transcription start
SiGRAS11	TATA-box	TATAA	1213	5	-	Arabidopsis thaliana	core promoter element around -30 of transcription start
SiGRAS11	TATA	TATAAAAT	338	8	+	Arabidopsis thaliana
SiGRAS11	AT~TATA-box	TATATA	185	6	+	Arabidopsis thaliana
SiGRAS11	TATA-box	TATATA	185	6	+	Arabidopsis thaliana	core promoter element around -30 of transcription start
SiGRAS11	TATA-box	TATATAA	184	7	-	Arabidopsis thaliana	core promoter element around -30 of transcription start
SiGRAS11	TATA-box	taTATAAAtc	181	9	-	Arabidopsis thaliana	core promoter element around -30 of transcription start
SiGRAS11	Myc	TCTCTTA	313	7	+	Arabidopsis thaliana
SiGRAS11	GARE-motif	TCTGTTG	1977	7	+	Brassica oleracea	gibberellin-responsive element
SiGRAS11	TCT-motif	TCTTAC	315	6	+	Arabidopsis thaliana	part of a light responsive element
SiGRAS11	as-1	TGACG	1624	5	-	Arabidopsis thaliana
SiGRAS11	TGACG-motif	TGACG	1624	5	-	Hordeum vulgare	cis-acting regulatory element involved in the MeJA-responsiveness
SiGRAS11	W box	TTGACC	591	6	+	Arabidopsis thaliana
SiGRAS12	ARE	AAACCA	266	6	+	Zea mays	cis-acting regulatory element essential for the anaerobic induction
SiGRAS12	ARE	AAACCA	598	6	-	Zea mays	cis-acting regulatory element essential for the anaerobic induction
SiGRAS12	ARE	AAACCA	1458	6	+	Zea mays	cis-acting regulatory element essential for the anaerobic induction
SiGRAS12	ARE	AAACCA	1947	6	+	Zea mays	cis-acting regulatory element essential for the anaerobic induction
SiGRAS12	MRE	AACCTAA	395	7	+	Petroselinum crispum	MYB binding site involved in light responsiveness
SiGRAS12	TGA-element	AACGAC	322	6	-	Brassica oleracea	auxin-responsive element
SiGRAS12	TATA-box	ATATAA	587	6	+	Brassica oleracea	core promoter element around -30 of transcription start
SiGRAS12	TATA-box	ATATAA	1383	6	+	Brassica oleracea	core promoter element around -30 of transcription start
SiGRAS12	TATA-box	ATATAT	1381	6	-	Brassica napus	core promoter element around -30 of transcription start
SiGRAS12	ERE	ATTTCATA	713	8	-	Nicotiana glutinos
SiGRAS12	ERE	ATTTTAAA	1671	8	+	Nicotiana glutinos
SiGRAS12	CAAT-box	CAAAT	545	5	+	Pisum sativum	common cis-acting element in promoter and enhancer regions
SiGRAS12	CAAT-box	CAAAT	809	5	+	Pisum sativum	common cis-acting element in promoter and enhancer regions
SiGRAS12	CAAT-box	CAAAT	1028	5	-	Pisum sativum	common cis-acting element in promoter and enhancer regions
SiGRAS12	CAAT-box	CAAAT	1041	5	+	Pisum sativum	common cis-acting element in promoter and enhancer regions
SiGRAS12	CAAT-box	CAAAT	1534	5	-	Pisum sativum	common cis-acting element in promoter and enhancer regions
SiGRAS12	CAAT-box	CAAAT	1545	5	+	Pisum sativum	common cis-acting element in promoter and enhancer regions
SiGRAS12	CAAT-box	CAAAT	1647	5	+	Pisum sativum	common cis-acting element in promoter and enhancer regions
SiGRAS12	CAAT-box	CAAAT	1682	5	+	Pisum sativum	common cis-acting element in promoter and enhancer regions
SiGRAS12	CAAT-box	CAAAT	1749	5	-	Pisum sativum	common cis-acting element in promoter and enhancer regions
SiGRAS12	Myb-binding site	CAACAG	558	6	-	Nicotiana tabacum
SiGRAS12	MYB	CAACAG	558	6	-	Arabidopsis thaliana
SiGRAS12	MYB	CAACCA	343	6	-	Arabidopsis thaliana
SiGRAS12	MYB	CAACCA	1986	6	+	Arabidopsis thaliana
SiGRAS12	CCAAT-box	CAACGG	926	6	+	Hordeum vulgare	MYBHv1 binding site
SiGRAS12	MBS	CAACTG	92	6	+	Arabidopsis thaliana	MYB binding site involved in drought-inducibility
SiGRAS12	MBS	CAACTG	690	6	-	Arabidopsis thaliana	MYB binding site involved in drought-inducibility
SiGRAS12	MBS	CAACTG	983	6	-	Arabidopsis thaliana	MYB binding site involved in drought-inducibility
SiGRAS12	Myb	CAACTG	92	6	+	Arabidopsis thaliana
SiGRAS12	Myb	CAACTG	690	6	-	Arabidopsis thaliana
SiGRAS12	Myb	CAACTG	983	6	-	Arabidopsis thaliana
SiGRAS12	CAAT-box	CAAT	18	4	+	Nicotiana glutinosa
SiGRAS12	CAAT-box	CAAT	159	4	+	Nicotiana glutinosa
SiGRAS12	CAAT-box	CAAT	451	4	+	Nicotiana glutinosa
SiGRAS12	CAAT-box	CAAT	515	4	+	Nicotiana glutinosa
SiGRAS12	CAAT-box	CAAT	548	4	-	Nicotiana glutinosa
SiGRAS12	CAAT-box	CAAT	569	4	-	Nicotiana glutinosa
SiGRAS12	CAAT-box	CAAT	575	4	-	Nicotiana glutinosa
SiGRAS12	CAAT-box	CAAT	657	4	+	Nicotiana glutinosa
SiGRAS12	CAAT-box	CAAT	782	4	+	Nicotiana glutinosa
SiGRAS12	CAAT-box	CAAT	786	4	-	Nicotiana glutinosa
SiGRAS12	CAAT-box	CAAT	949	4	+	Nicotiana glutinosa
SiGRAS12	CAAT-box	CAAT	958	4	-	Nicotiana glutinosa
SiGRAS12	CAAT-box	CAAT	1233	4	-	Nicotiana glutinosa
SiGRAS12	CAAT-box	CAAT	1257	4	-	Nicotiana glutinosa
SiGRAS12	CAAT-box	CAAT	1357	4	+	Nicotiana glutinosa
SiGRAS12	CAAT-box	CAAT	1474	4	+	Nicotiana glutinosa
SiGRAS12	CAAT-box	CAAT	1510	4	+	Nicotiana glutinosa
SiGRAS12	CAAT-box	CAAT	1700	4	+	Nicotiana glutinosa
SiGRAS12	CAAT-box	CAAT	1706	4	+	Nicotiana glutinosa
SiGRAS12	CAAT-box	CAAT	1780	4	+	Nicotiana glutinosa
SiGRAS12	CAAT-box	CAAT	1900	4	+	Nicotiana glutinosa
SiGRAS12	CAAT-box	CAAT	1909	4	+	Nicotiana glutinosa
SiGRAS12	CAAT-box	CAAT	1911	4	-	Nicotiana glutinosa
SiGRAS12	CAAT-box	CAAT	1990	4	+	Nicotiana glutinosa
SiGRAS12	MYC	CAATTG	1909	6	-	Arabidopsis thaliana
SiGRAS12	G-box	CACGAC	470	6	-	Zea mays	cis-acting regulatory element involved in light responsiveness
SiGRAS12	MYC	CATGTG	1403	6	+	Arabidopsis thaliana
SiGRAS12	MYC	CATTTG	809	6	-	Arabidopsis thaliana
SiGRAS12	MYC	CATTTG	1041	6	-	Arabidopsis thaliana
SiGRAS12	MYC	CATTTG	1545	6	-	Arabidopsis thaliana
SiGRAS12	MYC	CATTTG	1748	6	+	Arabidopsis thaliana
SiGRAS12	CAAT-box	CCAAT	719	5	-	Arabidopsis thaliana	common cis-acting element in promoter and enhancer regions
SiGRAS12	CAAT-box	CCAAT	1239	5	-	Arabidopsis thaliana	common cis-acting element in promoter and enhancer regions
SiGRAS12	CAAT-box	CCAAT	1989	5	+	Arabidopsis thaliana	common cis-acting element in promoter and enhancer regions
SiGRAS12	LTR	CCGAAA	1146	6	+	Hordeum vulgare	cis-acting element involved in low-temperature responsiveness
SiGRAS12	MYB recognition site	CCGTTG	926	6	-	Arabidopsis thaliana
SiGRAS12	P-box	CCTTTTG	963	7	-	Oryza sativa	gibberellin-responsive element
SiGRAS12	CGTCA-motif	CGTCA	327	5	-	Hordeum vulgare	cis-acting regulatory element involved in the MeJA-responsiveness
SiGRAS12	CGTCA-motif	CGTCA	992	5	-	Hordeum vulgare	cis-acting regulatory element involved in the MeJA-responsiveness
SiGRAS12	Unnamed__4	CTCC	104	4	-	Petroselinum hortense
SiGRAS12	Unnamed__4	CTCC	139	4	+	Petroselinum hortense
SiGRAS12	Unnamed__4	CTCC	145	4	-	Petroselinum hortense
SiGRAS12	Unnamed__4	CTCC	499	4	+	Petroselinum hortense
SiGRAS12	Unnamed__4	CTCC	555	4	+	Petroselinum hortense
SiGRAS12	Unnamed__4	CTCC	841	4	-	Petroselinum hortense
SiGRAS12	Unnamed__4	CTCC	934	4	-	Petroselinum hortense
SiGRAS12	Unnamed__4	CTCC	1113	4	+	Petroselinum hortense
SiGRAS12	Unnamed__4	CTCC	1956	4	+	Petroselinum hortense
SiGRAS12	Unnamed__4	CTCC	1973	4	-	Petroselinum hortense
SiGRAS12	LAMP-element	CTTTATCA	304	8	+	Pisum sativum	part of a light responsive element
SiGRAS12	AAGAA-motif	GAAAGAA	293	7	+	Avena sativa
SiGRAS12	AAGAA-motif	GAAAGAA	1089	7	-	Avena sativa
SiGRAS12	GATA-motif	GATAGGA	703	7	-	Arabidopsis thaliana	part of a light responsive element
SiGRAS12	O2-site	GATGACATGG	789	9	+	Zea mays	cis-acting regulatory element involved in zein metabolism regulation
SiGRAS12	CAT-box	GCCACT	215	6	-	Arabidopsis thaliana	cis-acting regulatory element related to meristem expression
SiGRAS12	CAT-box	GCCACT	337	6	-	Arabidopsis thaliana	cis-acting regulatory element related to meristem expression
SiGRAS12	CAT-box	GCCACT	614	6	-	Arabidopsis thaliana	cis-acting regulatory element related to meristem expression
SiGRAS12	GT1-motif	GGTTAA	851	6	-	Arabidopsis thaliana	light responsive element
SiGRAS12	GT1-motif	GGTTAAT	850	7	-	Avena sativa	light responsive element
SiGRAS12	TC-rich repeats	GTTTTCTTAC	57	9	+	Nicotiana tabacum	cis-acting element involved in defense and stress responsiveness
SiGRAS12	TATA-box	TAAAGATT	1182	8	-	Arabidopsis thaliana	core promoter element around -30 of transcription start
SiGRAS12	MYB-like sequence	TAACCA	414	6	+	Arabidopsis thaliana
SiGRAS12	MYB-like sequence	TAACCA	829	6	-	Arabidopsis thaliana
SiGRAS12	MYB-like sequence	TAACCA	852	6	+	Arabidopsis thaliana
SiGRAS12	MYB	TAACCA	414	6	+	Arabidopsis thaliana
SiGRAS12	MYB	TAACCA	829	6	-	Arabidopsis thaliana
SiGRAS12	MYB	TAACCA	852	6	+	Arabidopsis thaliana
SiGRAS12	TATA-box	TATA	208	4	+	Arabidopsis thaliana	core promoter element around -30 of transcription start
SiGRAS12	TATA-box	TATA	409	4	+	Arabidopsis thaliana	core promoter element around -30 of transcription start
SiGRAS12	TATA-box	TATA	588	4	+	Arabidopsis thaliana	core promoter element around -30 of transcription start
SiGRAS12	TATA-box	TATA	653	4	+	Arabidopsis thaliana	core promoter element around -30 of transcription start
SiGRAS12	TATA-box	TATA	1057	4	-	Arabidopsis thaliana	core promoter element around -30 of transcription start
SiGRAS12	TATA-box	TATA	1384	4	-	Arabidopsis thaliana	core promoter element around -30 of transcription start
SiGRAS12	TATA-box	TATA	1525	4	-	Arabidopsis thaliana	core promoter element around -30 of transcription start
SiGRAS12	TATA-box	TATA	1562	4	-	Arabidopsis thaliana	core promoter element around -30 of transcription start
SiGRAS12	TATA-box	TATA	1609	4	-	Arabidopsis thaliana	core promoter element around -30 of transcription start
SiGRAS12	TATA-box	TATA	1639	4	-	Arabidopsis thaliana	core promoter element around -30 of transcription start
SiGRAS12	TATA-box	TATAA	207	5	-	Arabidopsis thaliana	core promoter element around -30 of transcription start
SiGRAS12	TATA-box	TATAA	1561	5	-	Arabidopsis thaliana	core promoter element around -30 of transcription start
SiGRAS12	TATA-box	TATATA	1382	6	-	Arabidopsis thaliana	core promoter element around -30 of transcription start
SiGRAS12	AT~TATA-box	TATATA	1382	6	-	Arabidopsis thaliana
SiGRAS12	TCT-motif	TCTTAC	1323	6	+	Arabidopsis thaliana	part of a light responsive element
SiGRAS12	as-1	TGACG	327	5	+	Arabidopsis thaliana
SiGRAS12	as-1	TGACG	992	5	+	Arabidopsis thaliana
SiGRAS12	TGACG-motif	TGACG	327	5	+	Hordeum vulgare	cis-acting regulatory element involved in the MeJA-responsiveness
SiGRAS12	TGACG-motif	TGACG	992	5	+	Hordeum vulgare	cis-acting regulatory element involved in the MeJA-responsiveness
SiGRAS12	GCN4_motif	TGAGTCA	1190	7	-	Oryza sativa	cis-regulatory element involved in endosperm expression
SiGRAS13	ARE	AAACCA	1096	6	+	Zea mays	cis-acting regulatory element essential for the anaerobic induction
SiGRAS13	TGA-element	AACGAC	107	6	-	Brassica oleracea	auxin-responsive element
SiGRAS13	ABRE	ACGTG	1653	5	+	Arabidopsis thaliana	cis-acting element involved in the abscisic acid responsiveness
SiGRAS13	ABRE	ACGTG	1792	5	+	Arabidopsis thaliana	cis-acting element involved in the abscisic acid responsiveness
SiGRAS13	STRE	AGGGG	444	5	-	Arabidopsis thaliana
SiGRAS13	STRE	AGGGG	734	5	-	Arabidopsis thaliana
SiGRAS13	STRE	AGGGG	760	5	+	Arabidopsis thaliana
SiGRAS13	STRE	AGGGG	866	5	-	Arabidopsis thaliana
SiGRAS13	STRE	AGGGG	1163	5	-	Arabidopsis thaliana
SiGRAS13	STRE	AGGGG	1246	5	-	Arabidopsis thaliana
SiGRAS13	STRE	AGGGG	1561	5	-	Arabidopsis thaliana
SiGRAS13	STRE	AGGGG	1573	5	-	Arabidopsis thaliana
SiGRAS13	STRE	AGGGG	1609	5	+	Arabidopsis thaliana
SiGRAS13	STRE	AGGGG	1758	5	+	Arabidopsis thaliana
SiGRAS13	STRE	AGGGG	1985	5	-	Arabidopsis thaliana
SiGRAS13	TATA-box	ATATAA	1002	6	+	Brassica oleracea	core promoter element around -30 of transcription start
SiGRAS13	TATA-box	ATATAA	1456	6	+	Brassica oleracea	core promoter element around -30 of transcription start
SiGRAS13	TATA-box	ATATAT	1452	6	-	Brassica napus	core promoter element around -30 of transcription start
SiGRAS13	TATA-box	ATATAT	1454	6	-	Brassica napus	core promoter element around -30 of transcription start
SiGRAS13	Box 4	ATTAAT	853	6	+	Petroselinum crispum	part of a conserved DNA module involved in light responsiveness
SiGRAS13	Box 4	ATTAAT	904	6	+	Petroselinum crispum	part of a conserved DNA module involved in light responsiveness
SiGRAS13	TATA-box	ATTATA	158	6	+	Brassica napus	core promoter element around -30 of transcription start
SiGRAS13	TATA-box	ATTATA	189	6	+	Brassica napus	core promoter element around -30 of transcription start
SiGRAS13	CAAT-box	CAAAT	214	5	-	Pisum sativum	common cis-acting element in promoter and enhancer regions
SiGRAS13	CAAT-box	CAAAT	616	5	+	Pisum sativum	common cis-acting element in promoter and enhancer regions
SiGRAS13	CAAT-box	CAAAT	947	5	+	Pisum sativum	common cis-acting element in promoter and enhancer regions
SiGRAS13	CAAT-box	CAAAT	1437	5	+	Pisum sativum	common cis-acting element in promoter and enhancer regions
SiGRAS13	MYB	CAACCA	3	6	+	Arabidopsis thaliana
SiGRAS13	Myb	CAACTG	1277	6	+	Arabidopsis thaliana
SiGRAS13	Myb	CAACTG	1503	6	-	Arabidopsis thaliana
SiGRAS13	Myb	CAACTG	1585	6	-	Arabidopsis thaliana
SiGRAS13	Myb	CAACTG	1751	6	-	Arabidopsis thaliana
SiGRAS13	MBS	CAACTG	1277	6	+	Arabidopsis thaliana	MYB binding site involved in drought-inducibility
SiGRAS13	MBS	CAACTG	1503	6	-	Arabidopsis thaliana	MYB binding site involved in drought-inducibility
SiGRAS13	MBS	CAACTG	1585	6	-	Arabidopsis thaliana	MYB binding site involved in drought-inducibility
SiGRAS13	MBS	CAACTG	1751	6	-	Arabidopsis thaliana	MYB binding site involved in drought-inducibility
SiGRAS13	CAAT-box	CAAT	321	4	-	Nicotiana glutinosa
SiGRAS13	CAAT-box	CAAT	362	4	+	Nicotiana glutinosa
SiGRAS13	CAAT-box	CAAT	390	4	+	Nicotiana glutinosa
SiGRAS13	CAAT-box	CAAT	495	4	-	Nicotiana glutinosa
SiGRAS13	CAAT-box	CAAT	522	4	-	Nicotiana glutinosa
SiGRAS13	CAAT-box	CAAT	532	4	+	Nicotiana glutinosa
SiGRAS13	CAAT-box	CAAT	721	4	+	Nicotiana glutinosa
SiGRAS13	CAAT-box	CAAT	857	4	-	Nicotiana glutinosa
SiGRAS13	CAAT-box	CAAT	942	4	-	Nicotiana glutinosa
SiGRAS13	CAAT-box	CAAT	1238	4	+	Nicotiana glutinosa
SiGRAS13	CAAT-box	CAAT	1344	4	-	Nicotiana glutinosa
SiGRAS13	CAAT-box	CAAT	1426	4	-	Nicotiana glutinosa
SiGRAS13	CAAT-box	CAAT	1691	4	+	Nicotiana glutinosa
SiGRAS13	CAAT-box	CAAT	1721	4	+	Nicotiana glutinosa
SiGRAS13	CAAT-box	CAAT	1779	4	+	Nicotiana glutinosa
SiGRAS13	CAAT-box	CAAT	1781	4	-	Nicotiana glutinosa
SiGRAS13	MYC	CAATTG	1779	6	-	Arabidopsis thaliana
SiGRAS13	G-box	CACGTC	1652	6	-	Zea mays	cis-acting regulatory element involved in light responsiveness
SiGRAS13	G-Box	CACGTT	1791	6	-	Pisum sativum	cis-acting regulatory element involved in light responsiveness
SiGRAS13	RY-element	CATGCATG	1367	8	-	Helianthus annuus	cis-acting regulatory element involved in seed-specific regulation
SiGRAS13	CAAT-box	CCAAT	531	5	+	Arabidopsis thaliana	common cis-acting element in promoter and enhancer regions
SiGRAS13	CAAT-box	CCAAT	673	5	-	Arabidopsis thaliana	common cis-acting element in promoter and enhancer regions
SiGRAS13	CAAT-box	CCAAT	720	5	+	Arabidopsis thaliana	common cis-acting element in promoter and enhancer regions
SiGRAS13	CAAT-box	CCAAT	1551	5	-	Arabidopsis thaliana	common cis-acting element in promoter and enhancer regions
SiGRAS13	CAAT-box	CCAAT	1690	5	+	Arabidopsis thaliana	common cis-acting element in promoter and enhancer regions
SiGRAS13	CAAT-box	CCAAT	1778	5	+	Arabidopsis thaliana	common cis-acting element in promoter and enhancer regions
SiGRAS13	WRE3	CCACCT	1134	6	+	Pisum sativum
SiGRAS13	WRE3	CCACCT	1708	6	+	Pisum sativum
SiGRAS13	WRE3	CCACCT	1854	6	+	Pisum sativum
SiGRAS13	GC-motif	CCCCCG	745	6	+	Zea mays	enhancer-like element involved in anoxic specific inducibility
SiGRAS13	CGTCA-motif	CGTCA	39	5	+	Hordeum vulgare	cis-acting regulatory element involved in the MeJA-responsiveness
SiGRAS13	CGTCA-motif	CGTCA	1065	5	-	Hordeum vulgare	cis-acting regulatory element involved in the MeJA-responsiveness
SiGRAS13	CGTCA-motif	CGTCA	1544	5	+	Hordeum vulgare	cis-acting regulatory element involved in the MeJA-responsiveness
SiGRAS13	CGTCA-motif	CGTCA	1684	5	-	Hordeum vulgare	cis-acting regulatory element involved in the MeJA-responsiveness
SiGRAS13	CGTCA-motif	CGTCA	1869	5	+	Hordeum vulgare	cis-acting regulatory element involved in the MeJA-responsiveness
SiGRAS13	Unnamed__1	CGTGG	1217	5	+	Zea mays
SiGRAS13	Unnamed__1	CGTGG	1646	5	-	Zea mays
SiGRAS13	Unnamed__1	CGTGG	1658	5	-	Zea mays
SiGRAS13	Unnamed__1	CGTGG	1793	5	+	Zea mays
SiGRAS13	Unnamed__1	CGTGG	1932	5	+	Zea mays
SiGRAS13	Unnamed__4	CTCC	225	4	-	Petroselinum hortense
SiGRAS13	Unnamed__4	CTCC	262	4	+	Petroselinum hortense
SiGRAS13	Unnamed__4	CTCC	442	4	+	Petroselinum hortense
SiGRAS13	Unnamed__4	CTCC	611	4	+	Petroselinum hortense
SiGRAS13	Unnamed__4	CTCC	662	4	+	Petroselinum hortense
SiGRAS13	Unnamed__4	CTCC	737	4	+	Petroselinum hortense
SiGRAS13	Unnamed__4	CTCC	741	4	+	Petroselinum hortense
SiGRAS13	Unnamed__4	CTCC	772	4	-	Petroselinum hortense
SiGRAS13	Unnamed__4	CTCC	775	4	-	Petroselinum hortense
SiGRAS13	Unnamed__4	CTCC	825	4	-	Petroselinum hortense
SiGRAS13	Unnamed__4	CTCC	994	4	+	Petroselinum hortense
SiGRAS13	Unnamed__4	CTCC	1037	4	+	Petroselinum hortense
SiGRAS13	Unnamed__4	CTCC	1251	4	+	Petroselinum hortense
SiGRAS13	Unnamed__4	CTCC	1326	4	+	Petroselinum hortense
SiGRAS13	Unnamed__4	CTCC	1566	4	+	Petroselinum hortense
SiGRAS13	Unnamed__4	CTCC	1576	4	+	Petroselinum hortense
SiGRAS13	Unnamed__4	CTCC	1623	4	+	Petroselinum hortense
SiGRAS13	Unnamed__4	CTCC	1756	4	-	Petroselinum hortense
SiGRAS13	Unnamed__4	CTCC	1852	4	+	Petroselinum hortense
SiGRAS13	Unnamed__4	CTCC	1891	4	+	Petroselinum hortense
SiGRAS13	Unnamed__4	CTCC	1977	4	+	Petroselinum hortense
SiGRAS13	Unnamed__4	CTCC	1983	4	+	Petroselinum hortense
SiGRAS13	Unnamed__4	CTCC	1988	4	+	Petroselinum hortense
SiGRAS13	AAGAA-motif	GAAAGAA	1390	7	-	Avena sativa
SiGRAS13	O2-site	GATGATGTGG	1738	9	+	Zea mays	cis-acting regulatory element involved in zein metabolism regulation
SiGRAS13	G-box	GCCACGTGGA	1657	9	+	Arabidopsis thaliana	cis-acting regulatory element involved in light responsiveness
SiGRAS13	DRE core	GCCGAC	1805	6	+	Arabidopsis thaliana
SiGRAS13	ACE	GCGACGTACC	1650	9	+	Petroselinum crispum	cis-acting element involved in light responsiveness
SiGRAS13	Sp1	GGGCGG	1329	6	-	Oryza sativa	light responsive element
SiGRAS13	Sp1	GGGCGG	1946	6	-	Oryza sativa	light responsive element
SiGRAS13	TC-rich repeats	GTTTTCTTAC	1505	9	+	Nicotiana tabacum	cis-acting element involved in defense and stress responsiveness
SiGRAS13	MYB	TAACCA	603	6	+	Arabidopsis thaliana
SiGRAS13	MYB	TAACCA	924	6	-	Arabidopsis thaliana
SiGRAS13	MYB	TAACCA	1363	6	+	Arabidopsis thaliana
SiGRAS13	MYB	TAACCA	1490	6	+	Arabidopsis thaliana
SiGRAS13	MYB-like sequence	TAACCA	603	6	+	Arabidopsis thaliana
SiGRAS13	MYB-like sequence	TAACCA	924	6	-	Arabidopsis thaliana
SiGRAS13	MYB-like sequence	TAACCA	1363	6	+	Arabidopsis thaliana
SiGRAS13	MYB-like sequence	TAACCA	1490	6	+	Arabidopsis thaliana
SiGRAS13	Myb	TAACTG	250	6	+	Arabidopsis thaliana
SiGRAS13	Myb	TAACTG	413	6	-	Arabidopsis thaliana
SiGRAS13	Myb	TAACTG	561	6	-	Arabidopsis thaliana
SiGRAS13	TATA-box	TACAAAA	847	7	+	Oryza sativa	core promoter element around -30 of transcription start
SiGRAS13	TATA-box	TACAAAA	1012	7	-	Oryza sativa	core promoter element around -30 of transcription start
SiGRAS13	TATA-box	TACAAAA	1896	7	+	Oryza sativa	core promoter element around -30 of transcription start
SiGRAS13	TATA-box	TATA	123	4	+	Arabidopsis thaliana	core promoter element around -30 of transcription start
SiGRAS13	TATA-box	TATA	153	4	+	Arabidopsis thaliana	core promoter element around -30 of transcription start
SiGRAS13	TATA-box	TATA	160	4	+	Arabidopsis thaliana	core promoter element around -30 of transcription start
SiGRAS13	TATA-box	TATA	184	4	+	Arabidopsis thaliana	core promoter element around -30 of transcription start
SiGRAS13	TATA-box	TATA	191	4	+	Arabidopsis thaliana	core promoter element around -30 of transcription start
SiGRAS13	TATA-box	TATA	210	4	+	Arabidopsis thaliana	core promoter element around -30 of transcription start
SiGRAS13	TATA-box	TATA	648	4	+	Arabidopsis thaliana	core promoter element around -30 of transcription start
SiGRAS13	TATA-box	TATA	1003	4	-	Arabidopsis thaliana	core promoter element around -30 of transcription start
SiGRAS13	TATA-box	TATA	1289	4	-	Arabidopsis thaliana	core promoter element around -30 of transcription start
SiGRAS13	TATA-box	TATA	1457	4	-	Arabidopsis thaliana	core promoter element around -30 of transcription start
SiGRAS13	TATA-box	TATAA	122	5	-	Arabidopsis thaliana	core promoter element around -30 of transcription start
SiGRAS13	TATA-box	TATAA	159	5	-	Arabidopsis thaliana	core promoter element around -30 of transcription start
SiGRAS13	TATA-box	TATAA	183	5	-	Arabidopsis thaliana	core promoter element around -30 of transcription start
SiGRAS13	TATA-box	TATAA	190	5	-	Arabidopsis thaliana	core promoter element around -30 of transcription start
SiGRAS13	TATA-box	TATAA	209	5	-	Arabidopsis thaliana	core promoter element around -30 of transcription start
SiGRAS13	TATA-box	TATAAA	121	6	-	Helianthus annuus	core promoter element around -30 of transcription start
SiGRAS13	TATA-box	TATAAAA	120	7	-	Pisum sativum	core promoter element around -30 of transcription start
SiGRAS13	TATA-box	TATACA	646	6	-	Helianthus annuus	core promoter element around -30 of transcription start
SiGRAS13	AT~TATA-box	TATATA	1001	6	-	Arabidopsis thaliana
SiGRAS13	AT~TATA-box	TATATA	1453	6	-	Arabidopsis thaliana
SiGRAS13	AT~TATA-box	TATATA	1455	6	-	Arabidopsis thaliana
SiGRAS13	TATA-box	TATATA	1001	6	-	Arabidopsis thaliana	core promoter element around -30 of transcription start
SiGRAS13	TATA-box	TATATA	1453	6	-	Arabidopsis thaliana	core promoter element around -30 of transcription start
SiGRAS13	TATA-box	TATATA	1455	6	-	Arabidopsis thaliana	core promoter element around -30 of transcription start
SiGRAS13	TATA-box	TATATAA	1000	7	-	Arabidopsis thaliana	core promoter element around -30 of transcription start
SiGRAS13	TATA-box	TATATTTATATTT	1444	12	-	Avena sativa	core promoter element around -30 of transcription start
SiGRAS13	TATC-box	TATCCCA	1614	7	+	Oryza sativa	cis-acting element involved in gibberellin-responsiveness
SiGRAS13	TATC-box	TATCCCA	1795	7	-	Oryza sativa	cis-acting element involved in gibberellin-responsiveness
SiGRAS13	TATC-box	TATCCCA	1814	7	+	Oryza sativa	cis-acting element involved in gibberellin-responsiveness
SiGRAS13	Box II -like sequence	TCCGTGTACCA	217	10	-	Oryza sativa	cis-acting regulatory element
SiGRAS13	TCCC-motif	TCTCCCT	1565	7	+	Spinacia oleracea	part of a light responsive element
SiGRAS13	TCT-motif	TCTTAC	1509	6	+	Arabidopsis thaliana	part of a light responsive element
SiGRAS13	TCT-motif	TCTTAC	1590	6	-	Arabidopsis thaliana	part of a light responsive element
SiGRAS13	TGACG-motif	TGACG	39	5	-	Hordeum vulgare	cis-acting regulatory element involved in the MeJA-responsiveness
SiGRAS13	TGACG-motif	TGACG	1065	5	+	Hordeum vulgare	cis-acting regulatory element involved in the MeJA-responsiveness
SiGRAS13	TGACG-motif	TGACG	1544	5	-	Hordeum vulgare	cis-acting regulatory element involved in the MeJA-responsiveness
SiGRAS13	TGACG-motif	TGACG	1684	5	+	Hordeum vulgare	cis-acting regulatory element involved in the MeJA-responsiveness
SiGRAS13	TGACG-motif	TGACG	1869	5	-	Hordeum vulgare	cis-acting regulatory element involved in the MeJA-responsiveness
SiGRAS13	as-1	TGACG	39	5	-	Arabidopsis thaliana
SiGRAS13	as-1	TGACG	1065	5	+	Arabidopsis thaliana
SiGRAS13	as-1	TGACG	1544	5	-	Arabidopsis thaliana
SiGRAS13	as-1	TGACG	1684	5	+	Arabidopsis thaliana
SiGRAS13	as-1	TGACG	1869	5	-	Arabidopsis thaliana
SiGRAS13	GCN4_motif	TGAGTCA	448	7	-	Oryza sativa	cis-regulatory element involved in endosperm expression
SiGRAS13	GCN4_motif	TGAGTCA	1167	7	-	Oryza sativa	cis-regulatory element involved in endosperm expression
SiGRAS13	CAAT-box	TGCCAAC	236	7	+	Petunia hybrida	common cis-acting element in promoter and enhancer regions
SiGRAS13	W box	TTGACC	523	6	+	Arabidopsis thaliana
SiGRAS13	W box	TTGACC	1345	6	+	Arabidopsis thaliana
SiGRAS14	ARE	AAACCA	1729	6	+	Zea mays	cis-acting regulatory element essential for the anaerobic induction
SiGRAS14	TGA-element	AACGAC	908	6	-	Brassica oleracea	auxin-responsive element
SiGRAS14	TGA-element	AACGAC	1352	6	-	Brassica oleracea	auxin-responsive element
SiGRAS14	GATA-motif	AAGGATAAGG	707	9	-	Solanum tuberosum	part of a light responsive element
SiGRAS14	G-box	ACACGTGGC	870	9	+	Brassica napus	cis-acting regulatory element involved in light responsiveness
SiGRAS14	ABRE	ACGTG	872	5	+	Arabidopsis thaliana	cis-acting element involved in the abscisic acid responsiveness
SiGRAS14	ABRE	ACGTG	1973	5	-	Arabidopsis thaliana	cis-acting element involved in the abscisic acid responsiveness
SiGRAS14	box S	AGCCACC	1890	7	+	Arabidopsis thaliana
SiGRAS14	STRE	AGGGG	849	5	+	Arabidopsis thaliana
SiGRAS14	AT-rich element	ATAGAAATCAA	130	10	-	Glycine max	binding site of AT-rich DNA binding protein (ATBP-1)
SiGRAS14	TATA-box	ATATAA	2	6	+	Brassica oleracea	core promoter element around -30 of transcription start
SiGRAS14	TATA-box	ATATAT	1701	6	-	Brassica napus	core promoter element around -30 of transcription start
SiGRAS14	Box 4	ATTAAT	225	6	+	Petroselinum crispum	part of a conserved DNA module involved in light responsiveness
SiGRAS14	Box 4	ATTAAT	483	6	+	Petroselinum crispum	part of a conserved DNA module involved in light responsiveness
SiGRAS14	Box 4	ATTAAT	533	6	+	Petroselinum crispum	part of a conserved DNA module involved in light responsiveness
SiGRAS14	TC-rich repeats	ATTCTCTAAC	1765	9	+	Nicotiana tabacum	cis-acting element involved in defense and stress responsiveness
SiGRAS14	circadian	CAAAGATATC	812	9	-	Lycopersicon esculentum	cis-acting regulatory element involved in circadian control
SiGRAS14	CAAT-box	CAAAT	133	5	-	Pisum sativum	common cis-acting element in promoter and enhancer regions
SiGRAS14	CAAT-box	CAAAT	363	5	+	Pisum sativum	common cis-acting element in promoter and enhancer regions
SiGRAS14	CAAT-box	CAAAT	441	5	-	Pisum sativum	common cis-acting element in promoter and enhancer regions
SiGRAS14	CAAT-box	CAAAT	468	5	-	Pisum sativum	common cis-acting element in promoter and enhancer regions
SiGRAS14	CAAT-box	CAAAT	624	5	-	Pisum sativum	common cis-acting element in promoter and enhancer regions
SiGRAS14	CAAT-box	CAAAT	669	5	-	Pisum sativum	common cis-acting element in promoter and enhancer regions
SiGRAS14	CAAT-box	CAAAT	1471	5	-	Pisum sativum	common cis-acting element in promoter and enhancer regions
SiGRAS14	CAAT-box	CAAAT	1533	5	+	Pisum sativum	common cis-acting element in promoter and enhancer regions
SiGRAS14	CAAT-box	CAAAT	1641	5	+	Pisum sativum	common cis-acting element in promoter and enhancer regions
SiGRAS14	MYB	CAACAG	1044	6	+	Arabidopsis thaliana
SiGRAS14	MYB	CAACAG	1721	6	+	Arabidopsis thaliana
SiGRAS14	Myb-binding site	CAACAG	1044	6	+	Nicotiana tabacum
SiGRAS14	Myb-binding site	CAACAG	1721	6	+	Nicotiana tabacum
SiGRAS14	MYB	CAACCA	1580	6	+	Arabidopsis thaliana
SiGRAS14	CAAT-box	CAACCAACTCC	1388	10	-	Arabidopsis thaliana	common cis-acting element in promoter and enhancer regions
SiGRAS14	CCAAT-box	CAACGG	950	6	+	Hordeum vulgare	MYBHv1 binding site
SiGRAS14	CCAAT-box	CAACGG	1211	6	-	Hordeum vulgare	MYBHv1 binding site
SiGRAS14	CCAAT-box	CAACGG	1221	6	+	Hordeum vulgare	MYBHv1 binding site
SiGRAS14	Myb	CAACTG	244	6	+	Arabidopsis thaliana
SiGRAS14	Myb	CAACTG	837	6	+	Arabidopsis thaliana
SiGRAS14	MBS	CAACTG	244	6	+	Arabidopsis thaliana	MYB binding site involved in drought-inducibility
SiGRAS14	MBS	CAACTG	837	6	+	Arabidopsis thaliana	MYB binding site involved in drought-inducibility
SiGRAS14	CAAT-box	CAAT	129	4	-	Nicotiana glutinosa
SiGRAS14	CAAT-box	CAAT	238	4	+	Nicotiana glutinosa
SiGRAS14	CAAT-box	CAAT	291	4	-	Nicotiana glutinosa
SiGRAS14	CAAT-box	CAAT	320	4	+	Nicotiana glutinosa
SiGRAS14	CAAT-box	CAAT	369	4	+	Nicotiana glutinosa
SiGRAS14	CAAT-box	CAAT	447	4	+	Nicotiana glutinosa
SiGRAS14	CAAT-box	CAAT	531	4	+	Nicotiana glutinosa
SiGRAS14	CAAT-box	CAAT	931	4	+	Nicotiana glutinosa
SiGRAS14	CAAT-box	CAAT	1018	4	+	Nicotiana glutinosa
SiGRAS14	CAAT-box	CAAT	1102	4	+	Nicotiana glutinosa
SiGRAS14	CAAT-box	CAAT	1469	4	+	Nicotiana glutinosa
SiGRAS14	CAAT-box	CAAT	1492	4	+	Nicotiana glutinosa
SiGRAS14	CAAT-box	CAAT	1614	4	-	Nicotiana glutinosa
SiGRAS14	CAAT-box	CAAT	1627	4	+	Nicotiana glutinosa
SiGRAS14	CAAT-box	CAAT	1644	4	-	Nicotiana glutinosa
SiGRAS14	CAAT-box	CAAT	1841	4	+	Nicotiana glutinosa
SiGRAS14	CAAT-box	CAAT	1897	4	+	Nicotiana glutinosa
SiGRAS14	MYC	CAATTG	1102	6	-	Arabidopsis thaliana
SiGRAS14	G-box	CACGTC	1973	6	+	Zea mays	cis-acting regulatory element involved in light responsiveness
SiGRAS14	G-box	CACGTG	871	6	+	Arabidopsis thaliana	cis-acting regulatory element involved in light responsiveness
SiGRAS14	ABRE	CACGTG	871	6	+	Arabidopsis thaliana	cis-acting element involved in the abscisic acid responsiveness
SiGRAS14	G-Box	CACGTG	871	6	+	Pisum sativum	cis-acting regulatory element involved in light responsiveness
SiGRAS14	G-box	CAGACGTGGCA	869	10	+	Nicotiana plumbaginifolia	cis-acting regulatory element involved in light responsiveness
SiGRAS14	MYC	CATGTG	30	6	-	Arabidopsis thaliana
SiGRAS14	MYC	CATTTG	467	6	+	Arabidopsis thaliana
SiGRAS14	MYC	CATTTG	623	6	+	Arabidopsis thaliana
SiGRAS14	MYC	CATTTG	668	6	+	Arabidopsis thaliana
SiGRAS14	CAAT-box	CCAAT	162	5	-	Arabidopsis thaliana	common cis-acting element in promoter and enhancer regions
SiGRAS14	CAAT-box	CCAAT	514	5	-	Arabidopsis thaliana	common cis-acting element in promoter and enhancer regions
SiGRAS14	CAAT-box	CCAAT	1104	5	-	Arabidopsis thaliana	common cis-acting element in promoter and enhancer regions
SiGRAS14	CAAT-box	CCAAT	1626	5	+	Arabidopsis thaliana	common cis-acting element in promoter and enhancer regions
SiGRAS14	CAAT-box	CCAAT	1840	5	+	Arabidopsis thaliana	common cis-acting element in promoter and enhancer regions
SiGRAS14	CAAT-box	CCAAT	1896	5	+	Arabidopsis thaliana	common cis-acting element in promoter and enhancer regions
SiGRAS14	MYB recognition site	CCGTTG	950	6	-	Arabidopsis thaliana
SiGRAS14	MYB recognition site	CCGTTG	1211	6	+	Arabidopsis thaliana
SiGRAS14	MYB recognition site	CCGTTG	1221	6	-	Arabidopsis thaliana
SiGRAS14	I-box	ccttatcct	707	9	+	Arabidopsis thaliana	part of a light responsive element
SiGRAS14	CGTCA-motif	CGTCA	285	5	-	Hordeum vulgare	cis-acting regulatory element involved in the MeJA-responsiveness
SiGRAS14	CGTCA-motif	CGTCA	941	5	+	Hordeum vulgare	cis-acting regulatory element involved in the MeJA-responsiveness
SiGRAS14	CGTCA-motif	CGTCA	1033	5	-	Hordeum vulgare	cis-acting regulatory element involved in the MeJA-responsiveness
SiGRAS14	CGTCA-motif	CGTCA	1056	5	+	Hordeum vulgare	cis-acting regulatory element involved in the MeJA-responsiveness
SiGRAS14	CGTCA-motif	CGTCA	1374	5	-	Hordeum vulgare	cis-acting regulatory element involved in the MeJA-responsiveness
SiGRAS14	Unnamed__1	CGTGG	809	5	+	Zea mays
SiGRAS14	Unnamed__1	CGTGG	873	5	+	Zea mays
SiGRAS14	Unnamed__4	CTCC	157	4	-	Petroselinum hortense
SiGRAS14	Unnamed__4	CTCC	165	4	-	Petroselinum hortense
SiGRAS14	Unnamed__4	CTCC	339	4	-	Petroselinum hortense
SiGRAS14	Unnamed__4	CTCC	399	4	-	Petroselinum hortense
SiGRAS14	Unnamed__4	CTCC	563	4	+	Petroselinum hortense
SiGRAS14	Unnamed__4	CTCC	637	4	+	Petroselinum hortense
SiGRAS14	Unnamed__4	CTCC	795	4	-	Petroselinum hortense
SiGRAS14	Unnamed__4	CTCC	847	4	-	Petroselinum hortense
SiGRAS14	Unnamed__4	CTCC	882	4	-	Petroselinum hortense
SiGRAS14	Unnamed__4	CTCC	893	4	-	Petroselinum hortense
SiGRAS14	Unnamed__4	CTCC	1000	4	+	Petroselinum hortense
SiGRAS14	Unnamed__4	CTCC	1067	4	-	Petroselinum hortense
SiGRAS14	Unnamed__4	CTCC	1134	4	-	Petroselinum hortense
SiGRAS14	Unnamed__4	CTCC	1146	4	+	Petroselinum hortense
SiGRAS14	Unnamed__4	CTCC	1199	4	-	Petroselinum hortense
SiGRAS14	Unnamed__4	CTCC	1254	4	+	Petroselinum hortense
SiGRAS14	Unnamed__4	CTCC	1388	4	-	Petroselinum hortense
SiGRAS14	Unnamed__4	CTCC	1540	4	-	Petroselinum hortense
SiGRAS14	Unnamed__4	CTCC	1660	4	+	Petroselinum hortense
SiGRAS14	Unnamed__4	CTCC	1669	4	-	Petroselinum hortense
SiGRAS14	Unnamed__4	CTCC	1679	4	-	Petroselinum hortense
SiGRAS14	Unnamed__4	CTCC	1872	4	+	Petroselinum hortense
SiGRAS14	ABRE	GACACGTGGC	869	9	+	Triticum aestivum	cis-acting element involved in the abscisic acid responsiveness
SiGRAS14	O2-site	GATGATGTGG	781	9	-	Zea mays	cis-acting regulatory element involved in zein metabolism regulation
SiGRAS14	Sp1	GGGCGG	1141	6	-	Oryza sativa	light responsive element
SiGRAS14	Sp1	GGGCGG	1239	6	+	Oryza sativa	light responsive element
SiGRAS14	GT1-motif	GGTTAA	1293	6	+	Arabidopsis thaliana	light responsive element
SiGRAS14	TATA-box	TAAAGATT	1522	8	+	Arabidopsis thaliana	core promoter element around -30 of transcription start
SiGRAS14	MYB	TAACCA	463	6	+	Arabidopsis thaliana
SiGRAS14	MYB-like sequence	TAACCA	463	6	+	Arabidopsis thaliana
SiGRAS14	WUN-motif	TAATTACTC	217	9	-	Nicotiana glutinosa
SiGRAS14	TATA-box	TATA	3	4	+	Arabidopsis thaliana	core promoter element around -30 of transcription start
SiGRAS14	TATA-box	TATA	26	4	+	Arabidopsis thaliana	core promoter element around -30 of transcription start
SiGRAS14	TATA-box	TATA	60	4	+	Arabidopsis thaliana	core promoter element around -30 of transcription start
SiGRAS14	TATA-box	TATA	98	4	+	Arabidopsis thaliana	core promoter element around -30 of transcription start
SiGRAS14	TATA-box	TATA	272	4	+	Arabidopsis thaliana	core promoter element around -30 of transcription start
SiGRAS14	TATA-box	TATA	541	4	+	Arabidopsis thaliana	core promoter element around -30 of transcription start
SiGRAS14	TATA-box	TATA	1704	4	-	Arabidopsis thaliana	core promoter element around -30 of transcription start
SiGRAS14	TATA-box	TATAA	59	5	-	Arabidopsis thaliana	core promoter element around -30 of transcription start
SiGRAS14	TATA-box	TATAA	97	5	-	Arabidopsis thaliana	core promoter element around -30 of transcription start
SiGRAS14	TATA-box	TATAA	540	5	-	Arabidopsis thaliana	core promoter element around -30 of transcription start
SiGRAS14	TATA-box	TATAAA	58	6	-	Helianthus annuus	core promoter element around -30 of transcription start
SiGRAS14	TATA-box	TATAAA	96	6	-	Helianthus annuus	core promoter element around -30 of transcription start
SiGRAS14	TATA-box	TATAAA	539	6	-	Helianthus annuus	core promoter element around -30 of transcription start
SiGRAS14	TATA-box	TATAAA	1698	6	-	Helianthus annuus	core promoter element around -30 of transcription start
SiGRAS14	TATA-box	TATAAAA	538	7	-	Pisum sativum	core promoter element around -30 of transcription start
SiGRAS14	TATA	TATAAAAT	537	8	-	Arabidopsis thaliana
SiGRAS14	TATA-box	TATAAAT	57	7	-	Brassica juncea	core promoter element around -30 of transcription start
SiGRAS14	TATA-box	TATAAAT	95	7	-	Brassica juncea	core promoter element around -30 of transcription start
SiGRAS14	AT~TATA-box	TATATA	24	6	+	Arabidopsis thaliana
SiGRAS14	AT~TATA-box	TATATA	270	6	+	Arabidopsis thaliana
SiGRAS14	AT~TATA-box	TATATA	1700	6	-	Arabidopsis thaliana
SiGRAS14	AT~TATA-box	TATATA	1702	6	-	Arabidopsis thaliana
SiGRAS14	TATA-box	TATATA	24	6	+	Arabidopsis thaliana	core promoter element around -30 of transcription start
SiGRAS14	TATA-box	TATATA	270	6	+	Arabidopsis thaliana	core promoter element around -30 of transcription start
SiGRAS14	TATA-box	TATATA	1700	6	-	Arabidopsis thaliana	core promoter element around -30 of transcription start
SiGRAS14	TATA-box	TATATA	1702	6	-	Arabidopsis thaliana	core promoter element around -30 of transcription start
SiGRAS14	TATA-box	TATATAA	1699	7	-	Arabidopsis thaliana	core promoter element around -30 of transcription start
SiGRAS14	AT~TATA-box	TATATAAA	1698	8	-	Arabidopsis thaliana
SiGRAS14	TATA-box	taTATAAAg	1697	9	-	Lycopersicon esculentum	core promoter element around -30 of transcription start
SiGRAS14	TATA-box	taTATAAAtc	1696	9	-	Arabidopsis thaliana	core promoter element around -30 of transcription start
SiGRAS14	TCA	TCATCTTCAT	1667	9	-	Pisum sativum
SiGRAS14	Myc	TCTCTTA	301	7	-	Arabidopsis thaliana
SiGRAS14	as-1	TGACG	285	5	+	Arabidopsis thaliana
SiGRAS14	as-1	TGACG	941	5	-	Arabidopsis thaliana
SiGRAS14	as-1	TGACG	1033	5	+	Arabidopsis thaliana
SiGRAS14	as-1	TGACG	1056	5	-	Arabidopsis thaliana
SiGRAS14	as-1	TGACG	1374	5	+	Arabidopsis thaliana
SiGRAS14	TGACG-motif	TGACG	285	5	+	Hordeum vulgare	cis-acting regulatory element involved in the MeJA-responsiveness
SiGRAS14	TGACG-motif	TGACG	941	5	-	Hordeum vulgare	cis-acting regulatory element involved in the MeJA-responsiveness
SiGRAS14	TGACG-motif	TGACG	1033	5	+	Hordeum vulgare	cis-acting regulatory element involved in the MeJA-responsiveness
SiGRAS14	TGACG-motif	TGACG	1056	5	-	Hordeum vulgare	cis-acting regulatory element involved in the MeJA-responsiveness
SiGRAS14	TGACG-motif	TGACG	1374	5	+	Hordeum vulgare	cis-acting regulatory element involved in the MeJA-responsiveness
SiGRAS14	GCN4_motif	TGAGTCA	830	7	-	Oryza sativa	cis-regulatory element involved in endosperm expression
SiGRAS15	ARE	AAACCA	724	6	+	Zea mays	cis-acting regulatory element essential for the anaerobic induction
SiGRAS15	ARE	AAACCA	1087	6	-	Zea mays	cis-acting regulatory element essential for the anaerobic induction
SiGRAS15	WUN-motif	AAATTACT	231	8	-	Nicotiana glutinosa
SiGRAS15	TGA-element	AACGAC	1013	6	+	Brassica oleracea	auxin-responsive element
SiGRAS15	ATCT-motif	AATCTAATCC	212	9	+	Pisum sativum	part of a conserved DNA module involved in light responsiveness
SiGRAS15	ABRE	ACGTG	412	5	-	Arabidopsis thaliana	cis-acting element involved in the abscisic acid responsiveness
SiGRAS15	ABRE	ACGTG	868	5	+	Arabidopsis thaliana	cis-acting element involved in the abscisic acid responsiveness
SiGRAS15	STRE	AGGGG	1263	5	+	Arabidopsis thaliana
SiGRAS15	STRE	AGGGG	1596	5	+	Arabidopsis thaliana
SiGRAS15	STRE	AGGGG	1917	5	-	Arabidopsis thaliana
SiGRAS15	TATA-box	ATATAA	662	6	+	Brassica oleracea	core promoter element around -30 of transcription start
SiGRAS15	TATA-box	ATATAT	452	6	+	Brassica napus	core promoter element around -30 of transcription start
SiGRAS15	CAAT-box	CAAAT	31	5	-	Pisum sativum	common cis-acting element in promoter and enhancer regions
SiGRAS15	CAAT-box	CAAAT	344	5	+	Pisum sativum	common cis-acting element in promoter and enhancer regions
SiGRAS15	CAAT-box	CAAAT	374	5	-	Pisum sativum	common cis-acting element in promoter and enhancer regions
SiGRAS15	CAAT-box	CAAAT	489	5	-	Pisum sativum	common cis-acting element in promoter and enhancer regions
SiGRAS15	CAAT-box	CAAAT	733	5	-	Pisum sativum	common cis-acting element in promoter and enhancer regions
SiGRAS15	CAAT-box	CAAAT	904	5	+	Pisum sativum	common cis-acting element in promoter and enhancer regions
SiGRAS15	CAAT-box	CAAAT	920	5	-	Pisum sativum	common cis-acting element in promoter and enhancer regions
SiGRAS15	CAAT-box	CAAAT	1216	5	+	Pisum sativum	common cis-acting element in promoter and enhancer regions
SiGRAS15	CAAT-box	CAAAT	1639	5	+	Pisum sativum	common cis-acting element in promoter and enhancer regions
SiGRAS15	MYB	CAACCA	527	6	-	Arabidopsis thaliana
SiGRAS15	CARE	CAACTCAC	360	8	-	Oryza sativa
SiGRAS15	CAAT-box	CAAT	52	4	-	Nicotiana glutinosa
SiGRAS15	CAAT-box	CAAT	56	4	-	Nicotiana glutinosa
SiGRAS15	CAAT-box	CAAT	211	4	+	Nicotiana glutinosa
SiGRAS15	CAAT-box	CAAT	417	4	+	Nicotiana glutinosa
SiGRAS15	CAAT-box	CAAT	751	4	-	Nicotiana glutinosa
SiGRAS15	CAAT-box	CAAT	961	4	+	Nicotiana glutinosa
SiGRAS15	CAAT-box	CAAT	1307	4	-	Nicotiana glutinosa
SiGRAS15	CAAT-box	CAAT	1396	4	-	Nicotiana glutinosa
SiGRAS15	CAAT-box	CAAT	1410	4	+	Nicotiana glutinosa
SiGRAS15	CAAT-box	CAAT	1419	4	-	Nicotiana glutinosa
SiGRAS15	CAAT-box	CAAT	1731	4	+	Nicotiana glutinosa
SiGRAS15	CAAT-box	CAAT	1872	4	+	Nicotiana glutinosa
SiGRAS15	CAAT-box	CAAT	1958	4	-	Nicotiana glutinosa
SiGRAS15	CAAT-box	CAAT	1967	4	+	Nicotiana glutinosa
SiGRAS15	G-box	CACGTC	412	6	+	Zea mays	cis-acting regulatory element involved in light responsiveness
SiGRAS15	G-box	CACGTC	867	6	-	Zea mays	cis-acting regulatory element involved in light responsiveness
SiGRAS15	GTGGC-motif	CAGCGTGTGGC	101	10	+	Hordeum vulgare	part of a light responsive element
SiGRAS15	MYC	CATGTG	497	6	+	Arabidopsis thaliana
SiGRAS15	MYC	CATTTG	373	6	+	Arabidopsis thaliana
SiGRAS15	MYC	CATTTG	488	6	+	Arabidopsis thaliana
SiGRAS15	MYC	CATTTG	732	6	+	Arabidopsis thaliana
SiGRAS15	CAAT-box	CCAAT	1730	5	+	Arabidopsis thaliana	common cis-acting element in promoter and enhancer regions
SiGRAS15	CAAT-box	CCAAT	1871	5	+	Arabidopsis thaliana	common cis-acting element in promoter and enhancer regions
SiGRAS15	WRE3	CCACCT	223	6	+	Pisum sativum
SiGRAS15	TCA-element	CCATCTTTTT	745	9	-	Nicotiana tabacum	cis-acting element involved in salicylic acid responsiveness
SiGRAS15	GC-motif	CCCCCG	684	6	+	Zea mays	enhancer-like element involved in anoxic specific inducibility
SiGRAS15	Unnamed__2	CCCCGG	685	6	+	Zea mays
SiGRAS15	LTR	CCGAAA	1646	6	+	Hordeum vulgare	cis-acting element involved in low-temperature responsiveness
SiGRAS15	CGTCA-motif	CGTCA	414	5	+	Hordeum vulgare	cis-acting regulatory element involved in the MeJA-responsiveness
SiGRAS15	CGTCA-motif	CGTCA	866	5	-	Hordeum vulgare	cis-acting regulatory element involved in the MeJA-responsiveness
SiGRAS15	Unnamed__1	CGTGG	403	5	-	Zea mays
SiGRAS15	Unnamed__1	CGTGG	869	5	+	Zea mays
SiGRAS15	Unnamed__1	CGTGG	1101	5	-	Zea mays
SiGRAS15	Unnamed__4	CTCC	9	4	+	Petroselinum hortense
SiGRAS15	Unnamed__4	CTCC	96	4	+	Petroselinum hortense
SiGRAS15	Unnamed__4	CTCC	378	4	-	Petroselinum hortense
SiGRAS15	Unnamed__4	CTCC	646	4	+	Petroselinum hortense
SiGRAS15	Unnamed__4	CTCC	681	4	+	Petroselinum hortense
SiGRAS15	Unnamed__4	CTCC	737	4	-	Petroselinum hortense
SiGRAS15	Unnamed__4	CTCC	1043	4	-	Petroselinum hortense
SiGRAS15	Unnamed__4	CTCC	1247	4	+	Petroselinum hortense
SiGRAS15	Unnamed__4	CTCC	1584	4	+	Petroselinum hortense
SiGRAS15	Unnamed__4	CTCC	1599	4	-	Petroselinum hortense
SiGRAS15	Unnamed__4	CTCC	1631	4	-	Petroselinum hortense
SiGRAS15	Unnamed__4	CTCC	1745	4	+	Petroselinum hortense
SiGRAS15	Unnamed__4	CTCC	1869	4	+	Petroselinum hortense
SiGRAS15	Unnamed__4	CTCC	1877	4	+	Petroselinum hortense
SiGRAS15	Unnamed__4	CTCC	1914	4	+	Petroselinum hortense
SiGRAS15	Unnamed__4	CTCC	1927	4	+	Petroselinum hortense
SiGRAS15	Unnamed__4	CTCC	1987	4	-	Petroselinum hortense
SiGRAS15	O2-site	GATGATGTGG	70	9	-	Zea mays	cis-acting regulatory element involved in zein metabolism regulation
SiGRAS15	CAT-box	GCCACT	1806	6	+	Arabidopsis thaliana	cis-acting regulatory element related to meristem expression
SiGRAS15	AuxRR-core	GGTCCAT	1861	7	+	Nicotiana tabacum	cis-acting regulatory element involved in auxin responsiveness
SiGRAS15	GT1-motif	GGTTAA	1097	6	-	Arabidopsis thaliana	light responsive element
SiGRAS15	GT1-motif	GGTTAA	1684	6	-	Arabidopsis thaliana	light responsive element
SiGRAS15	GT1-motif	GGTTAAT	1096	7	-	Avena sativa	light responsive element
SiGRAS15	GT1-motif	GGTTAAT	1683	7	-	Avena sativa	light responsive element
SiGRAS15	O2-site	GTTGACGTGA	411	9	-	Zea mays	cis-acting regulatory element involved in zein metabolism regulation
SiGRAS15	MYB-like sequence	TAACCA	400	6	+	Arabidopsis thaliana
SiGRAS15	MYB-like sequence	TAACCA	871	6	-	Arabidopsis thaliana
SiGRAS15	MYB-like sequence	TAACCA	1098	6	+	Arabidopsis thaliana
SiGRAS15	MYB-like sequence	TAACCA	1685	6	+	Arabidopsis thaliana
SiGRAS15	MYB	TAACCA	400	6	+	Arabidopsis thaliana
SiGRAS15	MYB	TAACCA	871	6	-	Arabidopsis thaliana
SiGRAS15	MYB	TAACCA	1098	6	+	Arabidopsis thaliana
SiGRAS15	MYB	TAACCA	1685	6	+	Arabidopsis thaliana
SiGRAS15	TATA-box	TATA	295	4	+	Arabidopsis thaliana	core promoter element around -30 of transcription start
SiGRAS15	TATA-box	TATA	455	4	+	Arabidopsis thaliana	core promoter element around -30 of transcription start
SiGRAS15	TATA-box	TATA	477	4	+	Arabidopsis thaliana	core promoter element around -30 of transcription start
SiGRAS15	TATA-box	TATA	663	4	+	Arabidopsis thaliana	core promoter element around -30 of transcription start
SiGRAS15	TATA-box	TATA	771	4	+	Arabidopsis thaliana	core promoter element around -30 of transcription start
SiGRAS15	TATA-box	TATA	1036	4	-	Arabidopsis thaliana	core promoter element around -30 of transcription start
SiGRAS15	TATA-box	TATA	1484	4	-	Arabidopsis thaliana	core promoter element around -30 of transcription start
SiGRAS15	TATA-box	TATA	1654	4	-	Arabidopsis thaliana	core promoter element around -30 of transcription start
SiGRAS15	TATA-box	TATA	1886	4	-	Arabidopsis thaliana	core promoter element around -30 of transcription start
SiGRAS15	TATA-box	TATAA	1653	5	-	Arabidopsis thaliana	core promoter element around -30 of transcription start
SiGRAS15	TATA-box	TATACA	659	6	-	Helianthus annuus	core promoter element around -30 of transcription start
SiGRAS15	TATA-box	TATATA	451	6	+	Arabidopsis thaliana	core promoter element around -30 of transcription start
SiGRAS15	TATA-box	TATATA	453	6	+	Arabidopsis thaliana	core promoter element around -30 of transcription start
SiGRAS15	TATA-box	TATATA	661	6	+	Arabidopsis thaliana	core promoter element around -30 of transcription start
SiGRAS15	AT~TATA-box	TATATA	451	6	+	Arabidopsis thaliana
SiGRAS15	AT~TATA-box	TATATA	453	6	+	Arabidopsis thaliana
SiGRAS15	AT~TATA-box	TATATA	661	6	+	Arabidopsis thaliana
SiGRAS15	TATA-box	TATTTAAA	599	8	+	Arabidopsis thaliana	core promoter element around -30 of transcription start
SiGRAS15	Myc	TCTCTTA	272	7	+	Arabidopsis thaliana
SiGRAS15	TCT-motif	TCTTAC	274	6	+	Arabidopsis thaliana	part of a light responsive element
SiGRAS15	as-1	TGACG	414	5	-	Arabidopsis thaliana
SiGRAS15	as-1	TGACG	866	5	+	Arabidopsis thaliana
SiGRAS15	TGACG-motif	TGACG	414	5	-	Hordeum vulgare	cis-acting regulatory element involved in the MeJA-responsiveness
SiGRAS15	TGACG-motif	TGACG	866	5	+	Hordeum vulgare	cis-acting regulatory element involved in the MeJA-responsiveness
SiGRAS15	I-box	TGATAATGT	1189	9	-	Solanum tuberosum	part of a light responsive element
SiGRAS15	W box	TTGACC	282	6	-	Arabidopsis thaliana
SiGRAS15	W box	TTGACC	1831	6	+	Arabidopsis thaliana
SiGRAS16	MRE	AACCTAA	1701	7	-	Petroselinum crispum	MYB binding site involved in light responsiveness
SiGRAS16	DRE1	ACCGAGA	774	7	-	Zea mays
SiGRAS16	ABRE	ACGTG	659	5	+	Arabidopsis thaliana	cis-acting element involved in the abscisic acid responsiveness
SiGRAS16	AE-box	AGAAACAA	244	8	+	Arabidopsis thaliana	part of a module for light response
SiGRAS16	STRE	AGGGG	475	5	-	Arabidopsis thaliana
SiGRAS16	STRE	AGGGG	519	5	-	Arabidopsis thaliana
SiGRAS16	STRE	AGGGG	676	5	-	Arabidopsis thaliana
SiGRAS16	STRE	AGGGG	730	5	-	Arabidopsis thaliana
SiGRAS16	STRE	AGGGG	822	5	+	Arabidopsis thaliana
SiGRAS16	STRE	AGGGG	839	5	+	Arabidopsis thaliana
SiGRAS16	STRE	AGGGG	865	5	+	Arabidopsis thaliana
SiGRAS16	STRE	AGGGG	1382	5	+	Arabidopsis thaliana
SiGRAS16	STRE	AGGGG	1503	5	+	Arabidopsis thaliana
SiGRAS16	STRE	AGGGG	1536	5	-	Arabidopsis thaliana
SiGRAS16	Box 4	ATTAAT	1642	6	-	Petroselinum crispum	part of a conserved DNA module involved in light responsiveness
SiGRAS16	Box 4	ATTAAT	1961	6	-	Petroselinum crispum	part of a conserved DNA module involved in light responsiveness
SiGRAS16	CAAT-box	CAAAT	955	5	-	Pisum sativum	common cis-acting element in promoter and enhancer regions
SiGRAS16	CAAT-box	CAAAT	1141	5	+	Pisum sativum	common cis-acting element in promoter and enhancer regions
SiGRAS16	CAAT-box	CAAAT	1653	5	-	Pisum sativum	common cis-acting element in promoter and enhancer regions
SiGRAS16	CAAT-box	CAAAT	1825	5	+	Pisum sativum	common cis-acting element in promoter and enhancer regions
SiGRAS16	CAAT-box	CAAAT	1949	5	-	Pisum sativum	common cis-acting element in promoter and enhancer regions
SiGRAS16	Myb-binding site	CAACAG	229	6	-	Nicotiana tabacum
SiGRAS16	Myb-binding site	CAACAG	1860	6	-	Nicotiana tabacum
SiGRAS16	MYB	CAACAG	229	6	-	Arabidopsis thaliana
SiGRAS16	MYB	CAACAG	1860	6	-	Arabidopsis thaliana
SiGRAS16	MYB	CAACCA	23	6	+	Arabidopsis thaliana
SiGRAS16	MYB	CAACCA	328	6	-	Arabidopsis thaliana
SiGRAS16	MYB	CAACCA	985	6	+	Arabidopsis thaliana
SiGRAS16	CAAT-box	CAACCAACTCC	1886	10	-	Arabidopsis thaliana	common cis-acting element in promoter and enhancer regions
SiGRAS16	CAAT-box	CAAT	35	4	+	Nicotiana glutinosa
SiGRAS16	CAAT-box	CAAT	170	4	+	Nicotiana glutinosa
SiGRAS16	CAAT-box	CAAT	376	4	+	Nicotiana glutinosa
SiGRAS16	CAAT-box	CAAT	760	4	-	Nicotiana glutinosa
SiGRAS16	CAAT-box	CAAT	764	4	-	Nicotiana glutinosa
SiGRAS16	CAAT-box	CAAT	934	4	-	Nicotiana glutinosa
SiGRAS16	CAAT-box	CAAT	1004	4	+	Nicotiana glutinosa
SiGRAS16	CAAT-box	CAAT	1036	4	+	Nicotiana glutinosa
SiGRAS16	CAAT-box	CAAT	1127	4	-	Nicotiana glutinosa
SiGRAS16	CAAT-box	CAAT	1136	4	+	Nicotiana glutinosa
SiGRAS16	CAAT-box	CAAT	1231	4	-	Nicotiana glutinosa
SiGRAS16	CAAT-box	CAAT	1263	4	-	Nicotiana glutinosa
SiGRAS16	CAAT-box	CAAT	1371	4	-	Nicotiana glutinosa
SiGRAS16	CAAT-box	CAAT	1659	4	+	Nicotiana glutinosa
SiGRAS16	CAAT-box	CAAT	1745	4	+	Nicotiana glutinosa
SiGRAS16	CAAT-box	CAAT	1903	4	-	Nicotiana glutinosa
SiGRAS16	CAAT-box	CAAT	1965	4	-	Nicotiana glutinosa
SiGRAS16	CAAT-box	CAAT	1986	4	-	Nicotiana glutinosa
SiGRAS16	ABRE4	CACGTA	658	6	-	Zea mays
SiGRAS16	MYC	CATTTG	1825	6	-	Arabidopsis thaliana
SiGRAS16	CAAT-box	CCAAT	1035	5	+	Arabidopsis thaliana	common cis-acting element in promoter and enhancer regions
SiGRAS16	WRE3	CCACCT	539	6	+	Pisum sativum
SiGRAS16	TCA-element	CCATCTTTTT	1440	9	+	Nicotiana tabacum	cis-acting element involved in salicylic acid responsiveness
SiGRAS16	GC-motif	CCCCCG	39	6	+	Zea mays	enhancer-like element involved in anoxic specific inducibility
SiGRAS16	GC-motif	CCCCCG	314	6	-	Zea mays	enhancer-like element involved in anoxic specific inducibility
SiGRAS16	LTR	CCGAAA	1418	6	-	Hordeum vulgare	cis-acting element involved in low-temperature responsiveness
SiGRAS16	CCGTCC motif	CCGTCC	514	6	+	Nicotiana tabacum
SiGRAS16	CCGTCC motif	CCGTCC	608	6	+	Nicotiana tabacum
SiGRAS16	CCGTCC-box	CCGTCC	514	6	+	Petroselinum hortense
SiGRAS16	CCGTCC-box	CCGTCC	608	6	+	Petroselinum hortense
SiGRAS16	A-box	CCGTCC	514	6	+	Petroselinum crispum	cis-acting regulatory element
SiGRAS16	A-box	CCGTCC	608	6	+	Petroselinum crispum	cis-acting regulatory element
SiGRAS16	P-box	CCTTTTG	678	7	+	Oryza sativa	gibberellin-responsive element
SiGRAS16	CGTCA-motif	CGTCA	1042	5	+	Hordeum vulgare	cis-acting regulatory element involved in the MeJA-responsiveness
SiGRAS16	Unnamed__1	CGTGG	187	5	-	Zea mays
SiGRAS16	Unnamed__1	CGTGG	215	5	+	Zea mays
SiGRAS16	Unnamed__1	CGTGG	416	5	+	Zea mays
SiGRAS16	Unnamed__1	CGTGG	450	5	-	Zea mays
SiGRAS16	Unnamed__1	CGTGG	650	5	+	Zea mays
SiGRAS16	Unnamed__1	CGTGG	1052	5	+	Zea mays
SiGRAS16	Unnamed__4	CTCC	318	4	-	Petroselinum hortense
SiGRAS16	Unnamed__4	CTCC	438	4	+	Petroselinum hortense
SiGRAS16	Unnamed__4	CTCC	472	4	+	Petroselinum hortense
SiGRAS16	Unnamed__4	CTCC	497	4	+	Petroselinum hortense
SiGRAS16	Unnamed__4	CTCC	502	4	+	Petroselinum hortense
SiGRAS16	Unnamed__4	CTCC	507	4	+	Petroselinum hortense
SiGRAS16	Unnamed__4	CTCC	534	4	+	Petroselinum hortense
SiGRAS16	Unnamed__4	CTCC	543	4	+	Petroselinum hortense
SiGRAS16	Unnamed__4	CTCC	549	4	+	Petroselinum hortense
SiGRAS16	Unnamed__4	CTCC	603	4	+	Petroselinum hortense
SiGRAS16	Unnamed__4	CTCC	636	4	+	Petroselinum hortense
SiGRAS16	Unnamed__4	CTCC	653	4	-	Petroselinum hortense
SiGRAS16	Unnamed__4	CTCC	673	4	+	Petroselinum hortense
SiGRAS16	Unnamed__4	CTCC	785	4	+	Petroselinum hortense
SiGRAS16	Unnamed__4	CTCC	818	4	-	Petroselinum hortense
SiGRAS16	Unnamed__4	CTCC	868	4	-	Petroselinum hortense
SiGRAS16	Unnamed__4	CTCC	899	4	-	Petroselinum hortense
SiGRAS16	Unnamed__4	CTCC	920	4	-	Petroselinum hortense
SiGRAS16	Unnamed__4	CTCC	1076	4	+	Petroselinum hortense
SiGRAS16	Unnamed__4	CTCC	1324	4	+	Petroselinum hortense
SiGRAS16	Unnamed__4	CTCC	1607	4	-	Petroselinum hortense
SiGRAS16	Unnamed__4	CTCC	1777	4	+	Petroselinum hortense
SiGRAS16	Unnamed__4	CTCC	1886	4	-	Petroselinum hortense
SiGRAS16	GATT-motif	CTCCTGATTAGC	1777	11	+	Zea mays	part of a light responsive element
SiGRAS16	CAG-motif	GAAAGGCAGAC	1162	10	-	Arabidopsis thaliana	part of a light response element
SiGRAS16	DRE core	GCCGAC	621	6	+	Arabidopsis thaliana
SiGRAS16	ABRE	GCCGCGTGGC	383	9	+	Oryza sativa	cis-acting element involved in the abscisic acid responsiveness
SiGRAS16	ABRE	GCCGCGTGGC	400	9	+	Oryza sativa	cis-acting element involved in the abscisic acid responsiveness
SiGRAS16	Unnamed__16	GCTGCCCGTC	509	9	+	Zea mays
SiGRAS16	I-box	gGATAAGGTG	1385	9	+	Zea mays	part of a light responsive element
SiGRAS16	Sp1	GGGCGG	628	6	-	Oryza sativa	light responsive element
SiGRAS16	GT1-motif	GGTTAAT	1695	7	+	Avena sativa	light responsive element
SiGRAS16	TC-rich repeats	GTTTTCTTAC	1865	9	+	Nicotiana tabacum	cis-acting element involved in defense and stress responsiveness
SiGRAS16	MYB	TAACCA	1675	6	+	Arabidopsis thaliana
[truncated: 5,446 more rows]
