# Supplementary material for: Genome-wide investigation of the GRAS transcription factor family in foxtail millet (Setaria italica L.)
Source: BMC Plant Biol. 2021 Nov 3;21:508. doi: 10.1186/s12870-021-03277-y (PMC8565077; doi:10.1186/s12870-021-03277-y)
Supplement: Supplementary file 5 — Additional file 5 : Table S5. Tandem duplication events of S. italica GRAS genes. [file 12870_2021_3277_MOESM5_ESM.xlsx]

## Sheet: SiGRAS
Supplementary Table 5 Tandem duplication events of the S. italica GRAS genes.
Gene Name	Gene ID	Chromosome Position	start	end	Sequence direction	Gene Name	Gene ID	Chromosome Position	start	end	Sequence direction
SiGRAS10	SETIT_024218mg	III	4218659	4220863	+	SiGRAS11	SETIT_024539mg	III	4223316	4225371	+
SiGRAS11	SETIT_024539mg	III	4223316	4225371	+	SiGRAS12	SETIT_024734mg	III	4226949	4229775	+
SiGRAS34	SETIT_012328mg	VII	32025869	32027647	-	SiGRAS35	SETIT_012046mg	VII	32029396	32031270	+
SiGRAS37	SETIT_009933mg	VII	34991046	34992815	-	SiGRAS38	SETIT_012421mg	VII	34993585	34995802	-
SiGRAS38	SETIT_012421mg	VII	34993585	34995802	-	SiGRAS39	SETIT_012188mg	VII	34998140	34999764	-
SiGRAS43	SETIT_025985mg	VIII	40391652	40394438	+	SiGRAS44	SETIT_026116mg	VIII	40398181	40400139	+
SiGRAS44	SETIT_026116mg	VIII	40398181	40400139	+	SiGRAS45	SETIT_026111mg	VIII	40402083	40403966	+
SiGRAS49	SETIT_039877mg	IX	11999158	12001305	-	SiGRAS50	SETIT_040221mg	IX	12005498	12007531	-
