# Supplementary material for: Genome-wide investigation of the GRAS transcription factor family in foxtail millet (Setaria italica L.)
Source: BMC Plant Biol. 2021 Nov 3;21:508. doi: 10.1186/s12870-021-03277-y (PMC8565077; doi:10.1186/s12870-021-03277-y)
Supplement: Supplementary file 6 — Additional file 6 : Table S6. The 12 pairs of segmental duplicates in S. italica GRAS genes. [file 12870_2021_3277_MOESM6_ESM.xlsx]

## Sheet: SiGRAS
Supplementary Table 6 Twelve pairs of segmental duplicates in the S. italica GRAS genes.
Gene Name	Gene ID	Subfamily		Gene Name	Gene ID	Subfamily
SiGRAS11	SETIT_024539mg	LISCL	==	SiGRAS46	SETIT_034627mg	LISCL
SiGRAS07	SETIT_029296mg	SHR	==	SiGRAS52	SETIT_034653mg	SHR
SiGRAS46	SETIT_034627mg	LISCL	==	SiGRAS54	SETIT_034417mg	LISCL
SiGRAS10	SETIT_024218mg	LISCL	==	SiGRAS54	SETIT_034417mg	LISCL
SiGRAS37	SETIT_009933mg	SCL3	==	SiGRAS40	SETIT_028262mg	SCL3
SiGRAS36	SETIT_012487mg	HAM	==	SiGRAS41	SETIT_027981mg	HAM
SiGRAS03	SETIT_016627mg	PAT1	==	SiGRAS33	SETIT_009601mg	PAT1
SiGRAS13	SETIT_024429mg	DELLA	==	SiGRAS25	SETIT_001293mg	DELLA
SiGRAS46	SETIT_034627mg	LISCL	==	SiGRAS26	SETIT_000234mg	LISCL
SiGRAS54	SETIT_034417mg	LISCL	==	SiGRAS26	SETIT_000234mg	LISCL
SiGRAS16	SETIT_021635mg	PAT1	==	SiGRAS27	SETIT_000832mg	PAT1
SiGRAS01	SETIT_019936mg	LAS	==	SiGRAS24	SETIT_008068mg	LAS
