# Supplementary material for: Genome-wide investigation of the GRAS transcription factor family in foxtail millet (Setaria italica L.)
Source: BMC Plant Biol. 2021 Nov 3;21:508. doi: 10.1186/s12870-021-03277-y (PMC8565077; doi:10.1186/s12870-021-03277-y)
Supplement: Supplementary file 7 — Additional file 7 : Table S7. One-to-one orthologous relationships between S. italica and other plants. [file 12870_2021_3277_MOESM7_ESM.xlsx]

## Sheet: Setaria italica-At
Supplementary Table 6 One-to-one orthologous relationships between Setaria italica and Arabidopsis thaliana
SiGRAS Gene Name	SiGRAS Gene ID	Chr		AtGRAS Gene ID	Chr
SiGRAS46	SETIT_034627mg	Chr IX	==	AT1G07530.1	Chr1
SiGRAS46	SETIT_034627mg	Chr IX	==	AT2G37650.1	Chr2
SiGRAS46	SETIT_034627mg	Chr IX	==	AT2G29060.1	Chr2
SiGRAS46	SETIT_034627mg	Chr IX	==	AT5G59450.1	Chr5
SiGRAS54	SETIT_034417mg	Chr IX	==	AT1G07530.1	Chr1
SiGRAS54	SETIT_034417mg	Chr IX	==	AT2G37650.1	Chr2
SiGRAS54	SETIT_034417mg	Chr IX	==	AT2G29060.1	Chr2
SiGRAS55	SETIT_040022mg	Chr IX	==	AT3G54220.1	Chr3
SiGRAS26	SETIT_000234mg	Chr V	==	AT2G37650.1	Chr2
SiGRAS26	SETIT_000234mg	Chr V	==	AT2G29060.1	Chr2
SiGRAS26	SETIT_000234mg	Chr V	==	AT5G59450.1	Chr5
SiGRAS10	SETIT_024218mg	Chr III	==	AT2G29060.1	Chr2
SiGRAS02	SETIT_0165081mg	Chr I	==	AT3G60630.1	Chr3

## Sheet: Setaria italica-Sl
Supplementary Table 6 One-to-one orthologous relationships between Setaria italica and Solanum lycopersicum
SiGRAS Gene Name	SiGRAS Gene ID	Chr		SlGRAS Gene ID	Chr
SiGRAS46	SETIT_034627mg	Chr IX	==	Solyc10g086530.1.1	Chr10
SiGRAS46	SETIT_034627mg	Chr IX	==	Solyc09g010920.1.1	Chr9
SiGRAS52	SETIT_034653mg	Chr IX	==	Solyc02g092370.1.1	Chr2
SiGRAS53	SETIT_040237mg	Chr IX	==	Solyc12g049320.2.1	Chr12
SiGRAS54	SETIT_034417mg	Chr IX	==	Solyc10g086530.1.1	Chr10
SiGRAS54	SETIT_034417mg	Chr IX	==	Solyc04g011630.2.1	Chr4
SiGRAS54	SETIT_034417mg	Chr IX	==	Solyc06g076280.2.1	Chr6
SiGRAS54	SETIT_034417mg	Chr IX	==	Solyc09g010920.1.1	Chr9
SiGRAS26	SETIT_000234mg	Chr V	==	Solyc04g011630.2.1	Chr4
SiGRAS26	SETIT_000234mg	Chr V	==	Solyc05g053090.2.1	Chr5
SiGRAS26	SETIT_000234mg	Chr V	==	Solyc06g076280.2.1	Chr6
SiGRAS26	SETIT_000234mg	Chr V	==	Solyc09g010920.1.1	Chr9
SiGRAS27	SETIT_000832mg	Chr V	==	Solyc04g064550.1.1	Chr4
SiGRAS10	SETIT_024218mg	Chr III	==	Solyc10g086530.1.1	Chr10
SiGRAS10	SETIT_024218mg	Chr III	==	Solyc06g076280.2.1	Chr6
SiGRAS10	SETIT_024218mg	Chr III	==	Solyc09g010920.1.1	Chr9
SiGRAS15	SETIT_021890mg	Chr III	==	Solyc10g074680.2.1	Chr10
SiGRAS06	SETIT_029418mg	Chr II	==	Solyc07g047950.1.1	Chr7
SiGRAS06	SETIT_029418mg	Chr II	==	Solyc07g065270.1.1	Chr7
SiGRAS07	SETIT_029296mg	Chr II	==	Solyc02g092370.1.1	Chr2
SiGRAS08	SETIT_029796mg	Chr II	==	Solyc02g092570.1.1	Chr2
SiGRAS09	SETIT_033320mg	Chr II	==	Solyc12g049320.2.1	Chr12
SiGRAS09	SETIT_033320mg	Chr II	==	Solyc03g123400.1.1	Chr3
SiGRAS02	SETIT_0165081mg	Chr I	==	Solyc01g090950.3.1	Chr1
SiGRAS02	SETIT_0165081mg	Chr I	==	Solyc08g078800.2.1	Chr8

## Sheet: Setaria italica-Ft
Supplementary Table 6 One-to-one orthologous relationships between Setaria italica and Fagopyrum tataricum
SiGRAS Gene Name	SiGRAS Gene ID	Chr		FtGRAS Gene ID	Chr
SiGRAS54	SETIT_034417mg	Chr IX	==	FtPinG0302669700.01.T01	Ft3
SiGRAS26	SETIT_000234mg	Chr V	==	FtPinG0302669700.01.T01	Ft3
SiGRAS26	SETIT_000234mg	Chr V	==	FtPinG0505935500.01.T01	Ft5
SiGRAS27	SETIT_000832mg	Chr V	==	FtPinG0303530600.01.T01	Ft3
SiGRAS10	SETIT_024218mg	Chr III	==	FtPinG0201759800.01.T01	Ft2
SiGRAS10	SETIT_024218mg	Chr III	==	FtPinG0302669700.01.T01	Ft3

## Sheet: Setaria italica-Os
Supplementary Table 6 One-to-one orthologous relationships between Setaria italica and Oryza sativa
SiGRAS Gene Name	SiGRAS Gene ID	Chr		OsGRAS Gene ID	Chr
SiGRAS46	SETIT_034627mg	Chr IX	==	BGIOSGA018951	Chr5
SiGRAS47	SETIT_034954mg	Chr IX	==	BGIOSGA013482	Chr3
SiGRAS48	SETIT_039400mg	Chr IX	==	BGIOSGA013420	Chr3
SiGRAS49	SETIT_039877mg	Chr IX	==	BGIOSGA013074	Chr3
SiGRAS52	SETIT_034653mg	Chr IX	==	BGIOSGA010480	Chr3
SiGRAS53	SETIT_040237mg	Chr IX	==	BGIOSGA010551	Chr3
SiGRAS54	SETIT_034417mg	Chr IX	==	BGIOSGA004778	Chr1
SiGRAS54	SETIT_034417mg	Chr IX	==	BGIOSGA018951	Chr5
SiGRAS55	SETIT_040022mg	Chr IX	==	BGIOSGA012273	Chr3
SiGRAS56	SETIT_035089mg	Chr IX	==	BGIOSGA032058	Chr10
SiGRAS56	SETIT_035089mg	Chr IX	==	BGIOSGA012030	Chr3
SiGRAS57	SETIT_035728mg	Chr IX	==	BGIOSGA031446	Chr10
SiGRAS57	SETIT_035728mg	Chr IX	==	BGIOSGA011665	Chr3
SiGRAS40	SETIT_028262mg	Chr VIII	==	BGIOSGA034519	Chr11
SiGRAS41	SETIT_027981mg	Chr VIII	==	BGIOSGA034855	Chr11
SiGRAS41	SETIT_027981mg	Chr VIII	==	BGIOSGA037038	Chr12
SiGRAS42	SETIT_027708mg	Chr VIII	==	BGIOSGA033939	Chr11
SiGRAS43	SETIT_025985mg	Chr VIII	==	BGIOSGA035741	Chr11
SiGRAS45	SETIT_026111mg	Chr VIII	==	BGIOSGA035744	Chr11
SiGRAS33	SETIT_009601mg	Chr VII	==	BGIOSGA005839	Chr2
SiGRAS33	SETIT_009601mg	Chr VII	==	BGIOSGA014504	Chr4
SiGRAS36	SETIT_012487mg	Chr VII	==	BGIOSGA034855	Chr11
SiGRAS36	SETIT_012487mg	Chr VII	==	BGIOSGA037038	Chr12
SiGRAS37	SETIT_009933mg	Chr VII	==	BGIOSGA034519	Chr11
SiGRAS25	SETIT_001293mg	Chr V	==	BGIOSGA001121	Chr1
SiGRAS25	SETIT_001293mg	Chr V	==	BGIOSGA020412	Chr5
SiGRAS26	SETIT_000234mg	Chr V	==	BGIOSGA004778	Chr1
SiGRAS27	SETIT_000832mg	Chr V	==	BGIOSGA000383	Chr1
SiGRAS28	SETIT_000959mg	Chr V	==	BGIOSGA004999	Chr1
SiGRAS22	SETIT_006258mg	Chr IV	==	BGIOSGA022141	Chr6
SiGRAS23	SETIT_008220mg	Chr IV	==	BGIOSGA022020	Chr6
SiGRAS24	SETIT_008068mg	Chr IV	==	BGIOSGA006948	Chr2
SiGRAS24	SETIT_008068mg	Chr IV	==	BGIOSGA023255	Chr6
SiGRAS10	SETIT_024218mg	Chr III	==	BGIOSGA018951	Chr5
SiGRAS13	SETIT_024429mg	Chr III	==	BGIOSGA001121	Chr1
SiGRAS13	SETIT_024429mg	Chr III	==	BGIOSGA020412	Chr5
SiGRAS14	SETIT_022117mg	Chr III	==	BGIOSGA020123	Chr5
SiGRAS15	SETIT_021890mg	Chr III	==	BGIOSGA034703	Chr11
SiGRAS15	SETIT_021890mg	Chr III	==	BGIOSGA036912	Chr12
SiGRAS15	SETIT_021890mg	Chr III	==	BGIOSGA020074	Chr5
SiGRAS16	SETIT_021635mg	Chr III	==	BGIOSGA000383	Chr1
SiGRAS19	SETIT_0245202mg	Chr III	==	BGIOSGA037646	Chr12
SiGRAS04	SETIT_029156mg	Chr II	==	BGIOSGA025902	Chr7
SiGRAS05	SETIT_032551mg	Chr II	==	BGIOSGA025964	Chr7
SiGRAS06	SETIT_029418mg	Chr II	==	BGIOSGA026022	Chr7
SiGRAS07	SETIT_029296mg	Chr II	==	BGIOSGA026037	Chr7
SiGRAS08	SETIT_029796mg	Chr II	==	BGIOSGA026051	Chr7
SiGRAS09	SETIT_033320mg	Chr II	==	BGIOSGA010551	Chr3
SiGRAS01	SETIT_019936mg	Chr I	==	BGIOSGA006948	Chr2
SiGRAS01	SETIT_019936mg	Chr I	==	BGIOSGA023255	Chr6
SiGRAS03	SETIT_016627mg	Chr I	==	BGIOSGA005839	Chr2
SiGRAS03	SETIT_016627mg	Chr I	==	BGIOSGA014504	Chr4

## Sheet: Setaria italica-Bd
Supplementary Table 7 One-to-one orthologous relationships between Setaria italica and Brachypodium distachyon
SiGRAS Gene Name	SiGRAS Gene ID	Chr		BdGRAS Gene ID	Chr
SiGRAS30	SETIT_009972mg	Chr VII	==	BRADI_5g10320v3	Chr5
SiGRAS33	SETIT_009601mg	Chr VII	==	BRADI_5g19190v3	Chr5
SiGRAS03	SETIT_016627mg	Chr I	==	BRADI_5g19190v3	Chr5
SiGRAS20	SETIT_0245201mg	Chr III	==	BRADI_4g03867v3	Chr4
SiGRAS44	SETIT_026116mg	Chr VIII	==	BRADI_4g09160v3	Chr4
SiGRAS42	SETIT_027708mg	Chr VIII	==	BRADI_4g18390v3	Chr4
SiGRAS41	SETIT_027981mg	Chr VIII	==	BRADI_4g24867v3	Chr4
SiGRAS36	SETIT_012487mg	Chr VII	==	BRADI_4g24867v3	Chr4
SiGRAS24	SETIT_008068mg	Chr IV	==	BRADI_3g07160v3	Chr3
SiGRAS01	SETIT_019936mg	Chr I	==	BRADI_3g07160v3	Chr3
SiGRAS57	SETIT_035728mg	Chr IX	==	BRADI_3g32890v3	Chr3
SiGRAS14	SETIT_022117mg	Chr III	==	BRADI_2g20760v3	Chr2
SiGRAS25	SETIT_001293mg	Chr V	==	BRADI_2g45117v3	Chr2
SiGRAS13	SETIT_024429mg	Chr III	==	BRADI_2g45117v3	Chr2
SiGRAS27	SETIT_000832mg	Chr V	==	BRADI_2g56910v3	Chr2
SiGRAS16	SETIT_021635mg	Chr III	==	BRADI_2g56910v3	Chr2
SiGRAS28	SETIT_000959mg	Chr V	==	BRADI_2g57940v3	Chr2
SiGRAS29	SETIT_001436mg	Chr V	==	BRADI_2g60750v3	Chr2
SiGRAS46	SETIT_034627mg	Chr IX	==	BRADI_1g03620v3	Chr1
SiGRAS54	SETIT_034417mg	Chr IX	==	BRADI_1g03620v3	Chr1
SiGRAS26	SETIT_000234mg	Chr V	==	BRADI_1g03620v3	Chr1
SiGRAS10	SETIT_024218mg	Chr III	==	BRADI_1g03620v3	Chr1
SiGRAS47	SETIT_034954mg	Chr IX	==	BRADI_1g10330v3	Chr1
SiGRAS48	SETIT_039400mg	Chr IX	==	BRADI_1g11090v3	Chr1
SiGRAS49	SETIT_039877mg	Chr IX	==	BRADI_1g15123v3	Chr1
SiGRAS08	SETIT_029796mg	Chr II	==	BRADI_1g22907v3	Chr1
SiGRAS52	SETIT_034653mg	Chr IX	==	BRADI_1g23060v3	Chr1
SiGRAS07	SETIT_029296mg	Chr II	==	BRADI_1g23060v3	Chr1
SiGRAS06	SETIT_029418mg	Chr II	==	BRADI_1g23350v3	Chr1
SiGRAS05	SETIT_032551mg	Chr II	==	BRADI_1g24310v3	Chr1
SiGRAS04	SETIT_029156mg	Chr II	==	BRADI_1g25370v3	Chr1
SiGRAS24	SETIT_008068mg	Chr IV	==	BRADI_1g36180v3	Chr1
SiGRAS01	SETIT_019936mg	Chr I	==	BRADI_1g36180v3	Chr1
SiGRAS23	SETIT_008220mg	Chr IV	==	BRADI_1g49630v3	Chr1
SiGRAS22	SETIT_006258mg	Chr IV	==	BRADI_1g52240v3	Chr1
SiGRAS53	SETIT_040237mg	Chr IX	==	BRADI_1g60140v3	Chr1
SiGRAS09	SETIT_033320mg	Chr II	==	BRADI_1g60140v3	Chr1
SiGRAS55	SETIT_040022mg	Chr IX	==	BRADI_1g67340v3	Chr1
SiGRAS45	SETIT_026111mg	Chr VIII	==	BRADI_4g09142v3	Chr4
SiGRAS43	SETIT_025985mg	Chr VIII	==	BRADI_4g09170v3	Chr4
SiGRAS40	SETIT_028262mg	Chr VIII	==	BRADI_4g26520v3	Chr4
SiGRAS37	SETIT_009933mg	Chr VII	==	BRADI_4g26520v3	Chr4
SiGRAS41	SETIT_027981mg	Chr VIII	==	BRADI_4g41880v3	Chr4
SiGRAS36	SETIT_012487mg	Chr VII	==	BRADI_4g41880v3	Chr4
SiGRAS40	SETIT_028262mg	Chr VIII	==	BRADI_4g43200v3	Chr4
SiGRAS37	SETIT_009933mg	Chr VII	==	BRADI_4g43200v3	Chr4
SiGRAS15	SETIT_021890mg	Chr III	==	BRADI_4g44093v3	Chr4
SiGRAS02	SETIT_0165081mg	Chr I	==	BRADI_3g50930v3	Chr3
SiGRAS15	SETIT_021890mg	Chr III	==	BRADI_2g22010v3	Chr2
SiGRAS46	SETIT_034627mg	Chr IX	==	BRADI_2g54670v3	Chr2
SiGRAS54	SETIT_034417mg	Chr IX	==	BRADI_2g54670v3	Chr2
SiGRAS26	SETIT_000234mg	Chr V	==	BRADI_2g54670v3	Chr2
SiGRAS57	SETIT_035728mg	Chr IX	==	BRADI_1g78230v3	Chr1

## Sheet: Setaria italica-Zm
Supplementary Table 6 One-to-one orthologous relationships between Setaria italicaand Zea mays
SiGRAS Gene Name	SiGRAS Gene ID	Chr		ZmGRAS Gene ID	Chr
SiGRAS46	SETIT_034627mg	Chr IX	==	Zm00001d028603	Chr1
SiGRAS46	SETIT_034627mg	Chr IX	==	Zm00001d034664	Chr1
SiGRAS47	SETIT_034954mg	Chr IX	==	Zm00001d033834	Chr1
SiGRAS47	SETIT_034954mg	Chr IX	==	Zm00001d013385	Chr5
SiGRAS48	SETIT_039400mg	Chr IX	==	Zm00001d033680	Chr1
SiGRAS48	SETIT_039400mg	Chr IX	==	Zm00001d013465	Chr5
SiGRAS49	SETIT_039877mg	Chr IX	==	Zm00001d033166	Chr1
SiGRAS52	SETIT_034653mg	Chr IX	==	Zm00001d029607	Chr1
SiGRAS52	SETIT_034653mg	Chr IX	==	Zm00001d021973	Chr7
SiGRAS53	SETIT_040237mg	Chr IX	==	Zm00001d029474	Chr1
SiGRAS53	SETIT_040237mg	Chr IX	==	Zm00001d022116	Chr7
SiGRAS53	SETIT_040237mg	Chr IX	==	Zm00001d047266	Chr9
SiGRAS54	SETIT_034417mg	Chr IX	==	Zm00001d028603	Chr1
SiGRAS54	SETIT_034417mg	Chr IX	==	Zm00001d042907	Chr3
SiGRAS54	SETIT_034417mg	Chr IX	==	Zm00001d047813	Chr9
SiGRAS55	SETIT_040022mg	Chr IX	==	Zm00001d028526	Chr1
SiGRAS56	SETIT_035089mg	Chr IX	==	Zm00001d030500	Chr1
SiGRAS56	SETIT_035089mg	Chr IX	==	Zm00001d048199	Chr9
SiGRAS57	SETIT_035728mg	Chr IX	==	Zm00001d029855	Chr1
SiGRAS57	SETIT_035728mg	Chr IX	==	Zm00001d027292	Chr1
SiGRAS40	SETIT_028262mg	Chr VIII	==	Zm00001d023247	Chr10
SiGRAS40	SETIT_028262mg	Chr VIII	==	Zm00001d052463	Chr4
SiGRAS41	SETIT_027981mg	Chr VIII	==	Zm00001d041919	Chr3
SiGRAS41	SETIT_027981mg	Chr VIII	==	Zm00001d053163	Chr4
SiGRAS42	SETIT_027708mg	Chr VIII	==	Zm00001d049249	Chr4
SiGRAS43	SETIT_025985mg	Chr VIII	==	Zm00001d048603	Chr4
SiGRAS44	SETIT_026116mg	Chr VIII	==	Zm00001d048601	Chr4
SiGRAS45	SETIT_026111mg	Chr VIII	==	Zm00001d048600	Chr4
SiGRAS30	SETIT_009972mg	Chr VII	==	Zm00001d003657	Chr2
SiGRAS31	SETIT_009582mg	Chr VII	==	Zm00001d003553	Chr2
SiGRAS33	SETIT_009601mg	Chr VII	==	Zm00001d026050	Chr10
SiGRAS33	SETIT_009601mg	Chr VII	==	Zm00001d002573	Chr2
SiGRAS33	SETIT_009601mg	Chr VII	==	Zm00001d051461	Chr4
SiGRAS36	SETIT_012487mg	Chr VII	==	Zm00001d041919	Chr3
SiGRAS36	SETIT_012487mg	Chr VII	==	Zm00001d053163	Chr4
SiGRAS37	SETIT_009933mg	Chr VII	==	Zm00001d023247	Chr10
SiGRAS37	SETIT_009933mg	Chr VII	==	Zm00001d052463	Chr4
SiGRAS39	SETIT_012188mg	Chr VII	==	Zm00001d052464	Chr4
SiGRAS25	SETIT_001293mg	Chr V	==	Zm00001d044065	Chr3
SiGRAS25	SETIT_001293mg	Chr V	==	Zm00001d009646	Chr8
SiGRAS26	SETIT_000234mg	Chr V	==	Zm00001d028603	Chr1
SiGRAS26	SETIT_000234mg	Chr V	==	Zm00001d042907	Chr3
SiGRAS26	SETIT_000234mg	Chr V	==	Zm00001d047813	Chr9
SiGRAS27	SETIT_000832mg	Chr V	==	Zm00001d038225	Chr6
SiGRAS28	SETIT_000959mg	Chr V	==	Zm00001d042472	Chr3
SiGRAS29	SETIT_001436mg	Chr V	==	Zm00001d042127	Chr3
SiGRAS29	SETIT_001436mg	Chr V	==	Zm00001d011881	Chr8
SiGRAS22	SETIT_006258mg	Chr IV	==	Zm00001d045589	Chr9
SiGRAS23	SETIT_008220mg	Chr IV	==	Zm00001d045507	Chr9
SiGRAS24	SETIT_008068mg	Chr IV	==	Zm00001d015815	Chr5
SiGRAS24	SETIT_008068mg	Chr IV	==	Zm00001d046783	Chr9
SiGRAS10	SETIT_024218mg	Chr III	==	Zm00001d028603	Chr1
SiGRAS10	SETIT_024218mg	Chr III	==	Zm00001d035670	Chr6
SiGRAS10	SETIT_024218mg	Chr III	==	Zm00001d011070	Chr8
SiGRAS10	SETIT_024218mg	Chr III	==	Zm00001d047813	Chr9
SiGRAS13	SETIT_024429mg	Chr III	==	Zm00001d044065	Chr3
SiGRAS13	SETIT_024429mg	Chr III	==	Zm00001d009646	Chr8
SiGRAS14	SETIT_022117mg	Chr III	==	Zm00001d038609	Chr6
SiGRAS15	SETIT_021890mg	Chr III	==	Zm00001d038518	Chr6
SiGRAS16	SETIT_021635mg	Chr III	==	Zm00001d038225	Chr6
SiGRAS17	SETIT_024587mg	Chr III	==	Zm00001d037901	Chr6
SiGRAS19	SETIT_0245202mg	Chr III	==	Zm00001d030744	Chr1
SiGRAS19	SETIT_0245202mg	Chr III	==	Zm00001d041536	Chr3
SiGRAS20	SETIT_0245201mg	Chr III	==	Zm00001d048603	Chr4
SiGRAS04	SETIT_029156mg	Chr II	==	Zm00001d006551	Chr2
SiGRAS05	SETIT_032551mg	Chr II	==	Zm00001d021826	Chr7
SiGRAS06	SETIT_029418mg	Chr II	==	Zm00001d006701	Chr2
SiGRAS06	SETIT_029418mg	Chr II	==	Zm00001d021946	Chr7
SiGRAS07	SETIT_029296mg	Chr II	==	Zm00001d006721	Chr2
SiGRAS07	SETIT_029296mg	Chr II	==	Zm00001d021973	Chr7
SiGRAS08	SETIT_029796mg	Chr II	==	Zm00001d006744	Chr2
SiGRAS08	SETIT_029796mg	Chr II	==	Zm00001d021998	Chr7
SiGRAS09	SETIT_033320mg	Chr II	==	Zm00001d022116	Chr7
SiGRAS09	SETIT_033320mg	Chr II	==	Zm00001d047266	Chr9
SiGRAS01	SETIT_019936mg	Chr I	==	Zm00001d015815	Chr5
SiGRAS01	SETIT_019936mg	Chr I	==	Zm00001d046783	Chr9
SiGRAS02	SETIT_0165081mg	Chr I	==	Zm00001d026158	Chr10
SiGRAS02	SETIT_0165081mg	Chr I	==	Zm00001d002718	Chr2
SiGRAS03	SETIT_016627mg	Chr I	==	Zm00001d026050	Chr10
SiGRAS03	SETIT_016627mg	Chr I	==	Zm00001d002573	Chr2
SiGRAS03	SETIT_016627mg	Chr I	==	Zm00001d051461	Chr4
