# Supplementary material for: Genome-wide investigation of the GRAS transcription factor family in foxtail millet (Setaria italica L.)
Source: BMC Plant Biol. 2021 Nov 3;21:508. doi: 10.1186/s12870-021-03277-y (PMC8565077; doi:10.1186/s12870-021-03277-y)
Supplement: Supplementary file 8 — Additional file 8 : Table S8. Results of Tajima's D neutrality test. [file 12870_2021_3277_MOESM8_ESM.xlsx]

## Sheet: Tajima's Neutrality Test.
Supplementary Table 8 Results of Tajima's D neutrality test.
m	S	ps	Θ	π	D
57	39	1	0.216851	0.656642	6.76832
NOTE.-- The analysis involved 57 amino acid sequences. All positions containing gaps and missing data were eliminated. There were a total of 39 positions in the final dataset. Evolutionary analyses were conducted in MEGA7 [2].
Abbreviations: m = number of sequences, n = total number of sites, S = Number of segregating sites, ps = S/n, Θ = ps/a1, π = nucleotide diversity, and D is the Tajima test statistic (see chapter 12 in ref. [3] for details).
1. Tajima F. (1989). Statistical methods to test for nucleotide mutation hypothesis by DNA polymorphism. Genetics 123:585-595.
2. Kumar S., Stecher G., and Tamura K. (2015). MEGA7: Molecular Evolutionary Genetics Analysis version 7.0 for bigger datasets.Molecular Biology and Evolution (submitted).
3. Nei M. and Kumar S. (2000). Molecular Evolution and Phylogenetics. Oxford University Press, New York.
