# Supplementary material for: Genome-wide investigation of the GRAS transcription factor family in foxtail millet (Setaria italica L.)
Source: BMC Plant Biol. 2021 Nov 3;21:508. doi: 10.1186/s12870-021-03277-y (PMC8565077; doi:10.1186/s12870-021-03277-y)
Supplement: Supplementary file 9 — Additional file 9 : Table S9. Primer sequences for qRT-PCR. [file 12870_2021_3277_MOESM9_ESM.xlsx]

## Sheet: Primer
Supplementary Table 9 Primer sequences for qRT-PCR.
Group	Gene	Forward primer (5`- 3`)	Reverse primer (5`- 3`)
LAS	SiGRAS01	CGTTCCTGAGCTGGGTCAAATCC	ACACCGCCGAGTAGTAGTCCATC
PAT1	SiGRAS04	TACGTGAACTCGGTGATCAGGAAGC	TCAGTGCCACGCAGAAGCA
SCR	SiGRAS05	GGGGTACACGCTGGTGG	TCACGTCTCCTGGCTTCCG
SHR	SiGRAS07	AGGGTTGGTCGATGCGG	TCATGGCTTCCACGCGC
LISCL	SiGRAS12	AGCAGCGGAGGAAGCAAATAAGC	AGGTGGGCAGCATCACAATGAAG
DELLA	SiGRAS13	GCTGACCCAGGTGCTGTT	GAGGTTTCCGAAGCCGTA
SCL3	SiGRAS18	GACGGCACACTCAGGTACTGG	TCACTTACCGTTCTTCTCAGCCG
DLT	SiGRAS23	GAGTGCGTCGCCGTGAACTG	GCTCGCCCAGGAGGAGGATG
DELLA	SiGRAS25	GATATGCGACATCGTGTG	CTGTGGTTGTTCTCCTCC
OS4	SiGRAS28	GTGGCTGGAGGAGAACGCC	CTAGCACTTCCAGCAGGAGGC
OS19	SiGRAS30	GTTCCGGGTCATCGAGGGC	CTAACTGGATGTTTTGTCGATCGATCG
HAM	SiGRAS41	TGCCTGCTCTCCATGCTACCC	TTGGCGGTGAAGTGCGTGAAC
OS43	SiGRAS42	CAGGTCCTGCTGGGGCTC	TCAGCACTGCCATGCCGAG
SCL4/7	SiGRAS47	GCCATGAGCCAGGCTGATTTTC	TCACCGCCAAGCAGACACG
DELLA	SiGRAS48	GTGATCGCCGTCAATTCAGTGTTC	ACCGTGCCCAGGACCTTCTC
	SiACTIN	GGCAAACAGGGAGAAGATGA	GAGGTTGTCGGTAAGGTCACG
